# Supplementary material for: Discovery of Potent Broad Spectrum Antivirals Derived from Marine Actinobacteria
Source: PLoS One. 2013 Dec 5;8(12):e82318. doi: 10.1371/journal.pone.0082318 (PMC3857800; doi:10.1371/journal.pone.0082318)
Supplement: Table S2 — BE(2)-C transcriptional response to S. kaviengensis-derived compound F7E2e. (XLSX) [file pone.0082318.s006.xlsx]

## Sheet: Sheet 1
Supplemental Table S2. BE(2)-C transcriptional response to purified natural product S. kaviengesis F7E2e
BE(2)-C cells stimulated with 100 ng/ml (approximately 200 nM) F7E2e for 24 h.
3 independent sets (treated/untreated)
Genomatix analysis (1% FDR, 3 probe minimum coverage, 2-fold change)
Upregulated genes
Gene ID	Gene Symbol	Accession Number	Fold change
16	AARS	AK299098	2.12874
132949	AASDH	XM_001141150	2.11404
10058	ABCB6	NM_005689	2.25012
10057	ABCC5	NM_005688	2.08493
25864	ABHD14A	NM_015407	2.07053
84129	ACAD11	NM_032169	2.20381
38	ACAT1	ENST00000533610	2.51403
39	ACAT2	ENST00000367048	2.82843
47	ACLY	ENSCAFT00000025093	2.39496
57001	ACN9	NM_020186	2.11404
23597	ACOT9	AK024337	2.02792
2180	ACSL1	ENST00000513001	2.08493
2181	ACSL3	ENST00000357430	2.07053
55902	ACSS2	ENST00000336325	2.62079
59	ACTA2	AK300664	3.09513
60	ACTB	AK225414	2.01391
55860	ACTR10	ENSECAT00000020367	2.49666
95	ACY1	ENST00000360889	2.11404
97	ACYP1	XM_001159367	2.21914
112	ADCY6	NM_020983	2.05623
113	ADCY7	NM_001114	2.11404
55256	ADI1	AK225278	2.20381
51094	ADIPOR1	AK222503	2.31338
122622	ADSSL1	XM_522963	2.11404
166	AES	NM_198969	2.12874
191	AHCY	NM_000687	2.58471
10768	AHCYL1	AK078823	2.17347
9131	AIFM1	XM_002199650	2.18859
9049	AIP	ENST00000525341	2.02792
203	AK1	ENST00000223836	2.60268
11215	AKAP11	NM_016248	2.8481
9590	AKAP12	NM_144497	2.08493
8644	AKR1C3	ENST00000380554	2.42839
8574	AKR7A2	ENST00000489286	2.02792
10000	AKT3	NM_005465	2.17347
217	ALDH2	XM_509379	2.17347
501	ALDH7A1	ENST00000510973	2.09943
230	ALDOC	AK293693	2.77022
79868	ALG13	ENST00000470971	2.31338
65062	ALS2CR4	AK022836	2.01391
154810	AMOTL1	ENST00000317837	2.18859
280	AMY2B	ENST00000343448	2.28153
51529	ANAPC11	NM_016476	2.18859
25847	ANAPC13	NM_015391	2.17347
119504	ANAPC16	ENST00000299381	2.18859
51433	ANAPC5	NM_016237	2.31338
90806	ANGEL2	ENST00000360506	2.02792
91369	ANKRD40	AK054795	2.25012
54443	ANLN	AK291254	2.46229
309	ANXA6	NM_001155	2.04202
310	ANXA7	XM_001138374	2.14355
1173	AP2M1	AK294159	2.53151
1175	AP2S1	ENSMMUT00000001200	2.09943
8120	AP3B2	AK097827	2.14355
327	APEH	ENST00000480772	2.34567
128240	APOA1BP	AK294835	2.34567
341	APOC1	NM_001645	2.46229
353	APRT	NM_001030018	2.14355
64411	ARAP3	AK295768	2.11404
381	ARF5	NM_001662	2.02792
55114	ARHGAP17	AK023281	2.37841
403	ARL3	ENST00000260746	2.05623
51329	ARL6IP4	ENST00000392433	2.58471
10550	ARL6IP5	ENSMODT00000004291	2.17347
55156	ARMC1	NM_018120	2.44528
80210	ARMC9	ENST00000483477	2.01391
51309	ARMCX1	XM_001141036	2.31338
100528062	ARMCX5-GPRASP2	NM_001199818	2.09943
10095	ARPC1B	ENST00000461486	2.01391
10092	ARPC5	NM_001031561	2.34567
64801	ARV1	AK042561	2.28153
57412	AS3MT	ENST00000369880	2.37841
9070	ASH2L	ENST00000520079	2.12874
435	ASL	NM_001024944	2.05623
253982	ASPHD1	NM_181718	2.37841
80150	ASRGL1	AK225802	2.41162
171023	ASXL1	NM_015338	2.21914
55729	ATF7IP	NM_018179	2.37841
55102	ATG2B	NM_018036	2.04202
51062	ATL1	NM_001127713	2.32947
475	ATOX1	AK128210	2.26577
27032	ATP2C1	NM_014382	2.34567
509	ATP5C1	ENST00000480528	2.58471
513	ATP5D	NM_001687	2.08493
516	ATP5G1	ENST00000504591	2.21914
518	ATP5G3	NM_001689	2.01391
10476	ATP5H	NM_006356	3.24901
521	ATP5I	AK000656	2.11404
9551	ATP5J2	ENST00000481899	3.29436
27109	ATP5S	NM_015684	2.02792
537	ATP6AP1	AK026519	2.60268
155066	ATP6V0E2	NM_001100592	2.21914
523	ATP6V1A	ENST00000461496	2.02792
9296	ATP6V1F	AK312214	2.42839
64756	ATPAF1	AK311271	2.01391
93974	ATPIF1	ENST00000468425	2.46229
26033	ATRNL1	ENST00000417444	2.18859
9212	AURKB	XM_511856	2.14355
57099	AVEN	NM_020371	2.05623
567	B2M	NM_004048	2.15846
8706	B3GALNT1	NM_001038628	2.80889
11041	B3GNT1	AK098779	2.12874
84752	B3GNT9	NM_033309	2.12874
27077	B9D1	AK293815	2.01391
9529	BAG5	AK001378	2.05623
8815	BANF1	ENST00000528648	2.08493
580	BARD1	XM_001488890	2.02792
581	BAX	ENST00000507757	2.20381
11176	BAZ2A	AK127775	2.36199
92482	BBIP1	NM_001195306	2.02792
583	BBS2	AK289604	2.41162
56987	BBX	AK307668	2.04202
55973	BCAP29	AK294824	2.39496
10286	BCAS2	NM_005872	2.18859
599	BCL2L2	ENST00000397276	2.28153
55859	BEX1	NM_018476	2.88786
84707	BEX2	NM_032621	2.90794
632	BGLAP	ENST00000497069	2.01391
637	BID	ENST00000337587	2.18859
10904	BLCAP	AK074498	2.07053
2647	BLOC1S1	NR_037657	2.05623
388962	BOLA3	ENST00000469676	2.77022
84312	BRMS1L	NM_032352	2.09943
25874	BRP44	AK290126	2.92817
26580	BSCL2	ENST00000463679	2.32947
9184	BUB3	NM_004725	2.21914
119032	C10orf32	NM_001136200	2.09943
100528007	C10orf32-AS3MT	NR_037644	2.37841
25906	C11orf51	NM_014042	2.2974
119710	C11orf74	AK302634	2.21914
90488	C12orf23	NM_152261	2.04202
29902	C12orf24	AK297684	2.25012
91298	C12orf29	NM_001009894	2.37841
83695	C12orf32	NR_027364	2.12874
84987	C12orf62	AK312180	2.2974
400073	C12orf76	AK021447	2.01391
11161	C14orf1	NM_007176	2.77022
26175	C14orf109	NM_015676	2.53151
56967	C14orf132	NR_023938	2.28153
171546	C14orf147	NM_138288	2.94854
317761	C14orf39	AK098187	2.04202
388115	C15orf52	AK126035	2.42839
84299	C17orf37	NM_032339	2.18859
55352	C17orf79	NM_018405	2.07053
497661	C18orf32	NM_001035005	2.18859
79086	C19orf42	NM_024104	2.11404
79002	C19orf43	NM_024038	2.46229
55049	C19orf60	AK094710	2.18859
284361	C19orf63	XM_001173781	2.14355
125988	C19orf70	NM_205767	2.23457
84886	C1orf198	ENST00000366663	2.23457
57035	C1orf63	ENST00000473314	2.05623
114904	C1QTNF6	AK128125	2.11404
55317	C20orf29	ENST00000379573	2.04202
57136	C20orf3	ENST00000217456	2.17347
29058	C20orf30	ENST00000379279	2.20381
83606	C22orf13	AK024723	2.02792
91689	C22orf32	NM_033318	2.18859
55571	C2orf29	NM_017546	2.02792
55471	C2orf56	ENST00000474257	2.04202
51300	C3orf1	ENST00000498399	2.05623
56941	C3orf37	AK225264	2.21914
440957	C3orf78	NM_001124767	2.34567
401115	C4orf48	NM_001141936	2.05623
56951	C5orf15	NM_020199	2.34567
134553	C5orf24	NM_001135586	2.02792
375444	C5orf34	NM_198566	2.42839
51149	C5orf45	NM_016175	2.07053
63920	C5orf54	NM_022090	2.53151
10591	C6orf108	NM_006443	2.44528
84300	C6orf125	NM_032340	2.56685
221545	C6orf136	ENST00000460172	2.15846
221477	C6orf89	ENST00000426535	2.09943
136647	C7orf11	NM_138701	2.62079
79161	C7orf23	NM_024315	2.05623
154791	C7orf55	AK093018	2.8481
389541	C7orf59	NM_001008395	2.58471
29923	C7orf68	AK024729	2.09943
84792	C7orf70	NM_001037163	2.2974
414919	C8orf82	NM_001001795	2.01391
90871	C9orf123	AK292632	2.73208
138716	C9orf23	NM_148179	2.39496
11238	CA5B	AK291050	2.26577
9254	CACNA2D2	NM_006030	2.37841
27101	CACYBP	ENST00000367679	3.09513
790	CAD	ENST00000403525	2.04202
23261	CAMTA1	ENST00000476163	2.41162
826	CAPNS1	AK289606	2.02792
23589	CARHSP1	NM_001042476	2.39496
841	CASP8	ENST00000455604	2.23457
847	CAT	AK301577	2.04202
84869	CBR4	ENST00000306193	2.08493
23468	CBX5	NM_001127322	2.04202
23466	CBX6	ENST00000407418	2.07053
57545	CC2D2A	ENST00000514039	2.08493
883	CCBL1	NM_004059	2.05623
64770	CCDC14	NM_022757	2.34567
91057	CCDC34	ENST00000529615	2.08493
898	CCNE1	NM_057182	2.07053
8812	CCNK	AK000799	2.11404
81669	CCNL2	AK027770	2.02792
9973	CCS	ENST00000525435	2.12874
57124	CD248	NM_020404	2.12874
80381	CD276	AK291721	2.26577
4179	CD46	ENST00000391915	2.01391
961	CD47	ENST00000398257	2.05623
994	CDC25B	ENST00000344256	2.42839
998	CDC42	ENST00000337517	2.54912
8318	CDC45	ENST00000407835	2.62079
8317	CDC7	NM_001134420	2.12874
55536	CDCA7L	NM_001127371	2.23457
64403	CDH24	NM_144985	2.17347
983	CDK1	ENST00000373809	2.46229
80279	CDK5RAP3	NM_176096	2.41162
54901	CDKAL1	ENST00000378610	2.36199
1029	CDKN2A	NM_000077	2.23457
64946	CENPH	AK123761	2.51403
79019	CENPM	NM_024053	2.09943
55839	CENPN	ENSPTRT00000064783	2.18859
201161	CENPV	ENSMMUT00000006915	2.04202
55165	CEP55	AK223495	2.25012
1069	CETN2	AK088488	2.67586
400916	CHCHD10	NM_213720	2.36199
9557	CHD1L	AK001342	2.31338
1114	CHGB	AK293536	2.46229
27243	CHMP2A	NM_198426	2.44528
63922	CHTF18	ENST00000471202	2.41162
57019	CIAPIN1	ENST00000394391	2.62079
493856	CISD2	ENST00000273986	2.51403
25792	CIZ1	AK027287	2.12874
10970	CKAP4	NM_006825	2.08493
51192	CKLF	ENST00000529718	2.31338
100529251	CKLF-CMTM1	NM_001204098	2.32947
56650	CLDND1	NM_001040199	2.02792
1047	CLGN	NM_001130675	2.20381
1207	CLNS1A	NM_001293	3.36359
1211	CLTA	AK225153	2.77022
1212	CLTB	ENST00000502877	2.04202
1191	CLU	XM_001164341	2.28153
1267	CNP	NM_033133	2.18859
10330	CNPY2	NM_001190991	2.32947
25927	CNRIP1	ENST00000481714	2.04202
8506	CNTNAP1	NM_003632	2.04202
22796	COG2	AK295251	2.11404
8161	COIL	NM_004645	2.44528
54939	COMMD4	AK225716	2.25012
11316	COPE	NM_007263	2.05623
10980	COPS6	AK312024	3.31728
50813	COPS7A	NM_001164094	2.46229
22818	COPZ1	NM_016057	2.04202
93058	COQ10A	ENSCAFT00000000187	2.23457
57017	COQ9	ENST00000262507	2.80889
51241	COX16	NM_016468	2.18859
1327	COX4I1	AK311847	2.01391
9377	COX5A	AK026615	2.78949
1329	COX5B	ENST00000494306	2.09943
1340	COX6B1	AK312140	2.09943
1345	COX6C	ENST00000523016	3.43426
1347	COX7A2	NM_001865	2.44528
1349	COX7B	NM_001866	2.77022
1350	COX7C	ENST00000513124	2.25012
1351	COX8A	NM_004074	2.58471
53981	CPSF2	ENST00000443529	2.18859
126129	CPT1C	AK289713	2.07053
1381	CRABP1	XM_001142851	2.31338
1400	CRMP1	ENST00000512574	2.02792
643911	CRNDE	NR_034106	2.15846
1434	CSE1L	AK225610	2.14355
55454	CSGALNACT2	NM_018590	2.2974
1454	CSNK1E	AK223498	2.94854
1455	CSNK1G2	ENSPTRT00000018764	2.26577
1460	CSNK2B	AK311860	2.20381
1466	CSRP2	NM_001321	2.26577
1471	CST3	AK312213	2.21914
1476	CSTB	AK312133	2.63902
1479	CSTF3	ENSCAFT00000011669	2.20381
10664	CTCF	NM_006565	2.20381
5476	CTSA	NM_001127695	2.39496
1508	CTSB	ENSBTAT00000016512	2.23457
1514	CTSL1	ENST00000495822	2.36199
1515	CTSL2	ENST00000259470	2.12874
2017	CTTN	NM_001184740	2.15846
79004	CUEDC2	ENST00000465409	2.41162
51596	CUTA	ENST00000468782	2.21914
51076	CUTC	AK314687	2.20381
51260	CXorf26	AK007872	2.01391
51523	CXXC5	AK314420	2.01391
1537	CYC1	AK225796	2.12874
196513	DCP1B	AK299203	2.12874
51181	DCXR	NM_016286	2.80889
23576	DDAH1	NM_001102201	2.21914
4921	DDR2	AK225063	2.26577
57062	DDX24	AK294613	2.21914
9879	DDX46	NM_014829	2.54912
1666	DECR1	ENST00000520148	2.37841
9909	DENND4B	NM_014856	2.37841
8525	DGKZ	NM_001105540	2.09943
55526	DHTKD1	NM_018706	2.15846
22907	DHX30	AK148778	2.17347
11083	DIDO1	ENST00000461792	2.42839
115752	DIS3L	ENST00000530537	2.09943
1738	DLD	AK225289	2.12874
1743	DLST	NM_001933	2.07053
23312	DMXL2	NM_001174116	2.25012
1774	DNASE1L1	ENST00000014935	2.2974
23549	DNPEP	ENST00000462779	2.04202
55715	DOK4	NM_018110	2.28153
29980	DONSON	NM_017613	2.18859
84444	DOT1L	ENSMMUT00000014110	2.09943
1798	DPAGT1	ENST00000392834	2.15846
10072	DPP3	NM_005700	2.18859
54878	DPP8	NM_197961	2.41162
147991	DPY19L3	AK125846	2.26577
286148	DPY19L4	NM_181787	2.15846
1809	DPYSL3	NM_001387	2.86791
79075	DSCC1	AK058129	2.11404
11034	DSTN	NM_001011546	2.58471
51514	DTL	NM_016448	2.51403
151636	DTX3L	ENST00000296161	2.08493
51626	DYNC2LI1	ENST00000462426	2.05623
83658	DYNLRB1	AK026864	2.12874
6993	DYNLT1	NM_006519	3.31728
9666	DZIP3	NM_014648	2.08493
55837	EAPP	AK225991	2.88786
10682	EBP	ENST00000414061	2.32947
1891	ECH1	ENSMMUT00000020935	3.68075
1892	ECHS1	NM_004092	2.04202
51295	ECSIT	AK314905	2.01391
1938	EEF2	AK161993	2.62079
30008	EFEMP2	ENST00000531005	2.07053
221154	EFHA1	NM_152726	2.67586
163126	EID2	NM_153232	2.15846
126272	EID2B	NM_152361	2.07053
27102	EIF2AK1	NM_001134335	2.67586
440275	EIF2AK4	ENST00000382727	2.09943
1939	EIF2D	ENSMUST00000153651	2.01391
9669	EIF5B	NM_015904	2.25012
2006	ELN	AK075494	2.17347
2010	EMD	ENST00000471965	2.23457
2013	EMP2	AK313134	2.18859
2021	ENDOG	NM_004435	2.2974
2026	ENO2	AK124656	2.46229
5168	ENPP2	NM_001040092	2.31338
2029	ENSA	NM_207046	2.60268
2053	EPHX2	ENST00000518379	2.11404
9852	EPM2AIP1	AK002069	2.25012
2067	ERCC1	ENST00000300853	2.08493
51290	ERGIC2	NM_016570	2.37841
51614	ERGIC3	ENST00000451605	2.01391
10961	ERP29	NM_006817	2.21914
2098	ESD	ENST00000471867	2.88786
2109	ETFB	AK128845	3.09513
51466	EVL	AK301379	2.01391
23265	EXOC7	ENST00000351709	2.82843
2170	FABP3	NM_004102	2.71321
2172	FABP6	ENST00000523955	2.05623
3992	FADS1	AK074754	2.90794
9415	FADS2	ENST00000523235	2.02792
23017	FAIM2	AK290031	2.25012
64773	FAM113A	ENST00000474714	2.04202
158293	FAM120AOS	ENST00000479094	2.14355
93343	FAM125A	ENST00000524382	2.04202
26071	FAM127B	ENST00000522309	2.01391
83648	FAM167A	NM_053279	2.04202
80013	FAM188A	ENST00000477891	2.01391
54540	FAM193B	ENST00000504130	2.08493
348262	FAM195B	AK000852	2.12874
285550	FAM200B	AK124651	2.26577
9130	FAM50A	ENST00000494278	2.18859
51307	FAM53C	NM_001135647	2.15846
375061	FAM89A	ENST00000466258	2.17347
51647	FAM96B	NR_024525	2.18859
2189	FANCG	AK293427	2.32947
55215	FANCI	XM_001166991	2.53151
2193	FARSA	AK004463	2.21914
2194	FASN	NM_004104	2.39496
54850	FBXL12	NM_017703	2.01391
79176	FBXL15	NM_024326	2.20381
26234	FBXL5	XM_517113	2.17347
84893	FBXO18	ENST00000461504	2.11404
23014	FBXO21	NM_033624	2.14355
25793	FBXO7	NM_001033024	2.62079
26268	FBXO9	ENST00000484436	2.11404
26190	FBXW2	AK095377	2.02792
2222	FDFT1	ENST00000529521	2.47942
2224	FDPS	ENST00000489324	2.56685
10116	FEM1B	ENST00000306917	2.11404
2242	FES	ENST00000464684	2.08493
54738	FEV	NM_017521	2.39496
9637	FEZ2	NM_001042548	2.02792
2260	FGFR1	ENST00000526570	2.37841
29109	FHOD1	AK301157	2.08493
9158	FIBP	NM_198897	2.37841
2277	FIGF	ENST00000380420	2.15846
51024	FIS1	ENST00000480497	2.71321
23307	FKBP15	AK301208	2.02792
2281	FKBP1B	NM_004116	2.14355
2287	FKBP3	XM_001494852	2.75108
55056	FLJ10038	AK000900	2.02792
2305	FOXM1	NM_202003	2.42839
257019	FRMD3	ENST00000465485	2.05623
2495	FTH1	NM_002032	2.12874
486	FXYD2	ENST00000526014	2.23457
53826	FXYD6	NM_022003	2.23457
8324	FZD7	NM_003507	2.12874
11345	GABARAPL2	ENSOANT00000012994	2.31338
90480	GADD45GIP1	NM_052850	2.02792
51083	GAL	NM_015973	2.39496
2581	GALC	NM_000153	2.04202
2592	GALT	AK303279	2.08493
2625	GATA3	AK298213	2.08493
2631	GBAS	NM_001483	2.67586
2632	GBE1	AK300620	2.49666
2643	GCH1	NM_001024070	2.92817
145781	GCOM1	NM_001018091	2.21914
78997	GDAP1L1	ENST00000262604	2.21914
2671	GFER	NM_005262	2.04202
27069	GHITM	NM_014394	2.34567
51659	GINS2	NM_016095	2.23457
2745	GLRX	ENST00000508780	2.41162
79709	GLT25D1	NM_024656	2.11404
2746	GLUD1	AK294685	2.05623
29926	GMPPA	ENST00000373917	2.09943
51292	GMPR2	ENST00000348719	2.08493
2778	GNAS	ENST00000494081	2.78949
2783	GNB2	ENST00000470354	2.82843
9950	GOLGA5	AK303789	2.36199
23015	GOLGA8A	ENST00000473125	2.51403
440270	GOLGA8B	ENST00000484716	2.02792
51280	GOLM1	NM_016548	2.34567
2821	GPI	AK076424	2.47942
9737	GPRASP1	ENST00000332262	2.09943
114928	GPRASP2	AK096067	2.09943
2873	GPS1	ENST00000355130	2.02792
26086	GPSM1	NM_001145639	2.20381
2879	GPX4	NM_001039848	2.01391
81488	GRINL1A	ENST00000299638	2.21914
56850	GRIPAP1	NM_020137	2.05623
2909	GRLF1	AK097314	2.04202
2926	GRSF1	ENST00000505068	2.47942
2937	GSS	AK312492	2.14355
373156	GSTK1	AK295592	2.15846
2947	GSTM3	NM_001046560	2.86791
9446	GSTO1	ENST00000493946	2.47942
2950	GSTP1	ENST00000495996	2.44528
404672	GTF2H5	AK055106	2.51403
9569	GTF2IRD1	NM_005685	2.05623
2987	GUK1	ENST00000477206	2.41162
2990	GUSB	AK312752	2.47942
55766	H2AFJ	AK303301	2.2974
23354	HAUS5	NM_015302	2.01391
93323	HAUS8	AK295994	2.12874
10767	HBS1L	NM_001145158	2.36199
10542	HBXIP	NM_006402	2.2974
3065	HDAC1	AK225555	2.15846
3069	HDLBP	ENST00000494862	2.54912
55502	HES6	NM_018645	2.36199
10614	HEXIM1	AK313557	2.02792
23462	HEY1	NM_001040708	2.62079
192286	HIGD2A	NM_138820	2.73208
3094	HINT1	ENST00000513012	2.05623
3098	HK1	ENST00000467710	2.36199
3105	HLA-A	AK225789	2.31338
3163	HMOX2	AK222629	2.17347
220988	HNRNPA3	ENST00000412538	2.08493
3192	HNRNPU	AK095525	2.2974
100124700	HOTAIR	NR_003716	2.75108
3221	HOXC4	ENST00000312492	2.08493
3222	HOXC5	NM_018953	2.08493
50809	HP1BP3	AK025754	2.2974
3295	HSD17B4	AK293254	2.11404
3320	HSP90AA1	NM_001017963	2.2974
51668	HSPB11	ENST00000489675	2.18859
29094	HSPC159	AK314656	2.04202
3336	HSPE1	ENST00000323303	2.04202
100529241	HSPE1-MOBKL3	NM_001202485	2.04202
10553	HTATIP2	ENST00000533914	2.02792
285148	IAH1	ENST00000490621	3.20428
3384	ICAM2	NM_001099789	2.01391
3399	ID3	AK225965	2.11404
3417	IDH1	ENSPTRT00000023853	2.26577
3418	IDH2	AK222916	2.71321
3421	IDH3G	ENSPTRT00000045627	2.01391
51278	IER5	NM_016545	2.54912
122509	IFI27L1	NM_145249	2.46229
83982	IFI27L2	NM_032036	2.08493
3434	IFIT1	AK308688	2.17347
55081	IFT57	AK298854	2.04202
347252	IGFBPL1	AK055716	2.53151
3590	IL11RA	NM_004512	3.07375
27189	IL17C	NM_013278	2.07053
54756	IL17RD	NM_017563	2.09943
3638	INSIG1	ENST00000344756	2.04202
26173	INTS1	ENST00000493446	2.01391
26512	INTS6	NM_012141	2.18859
55705	IPO9	AK027532	2.11404
3654	IRAK1	NM_001025243	2.31338
64207	IRF2BPL	ENST00000238647	2.96905
81618	ITM2C	ENST00000326407	2.23457
3712	IVD	ENST00000427727	2.23457
9832	JAKMIP2	ENSCAFT00000035223	2.02792
84502	JPH4	NM_032452	2.26577
84056	KATNAL1	NM_001014380	2.17347
3757	KCNH2	ENSBTAT00000005328	2.02792
3785	KCNQ2	ENST00000359689	2.21914
11014	KDELR2	NM_006854	2.05623
9817	KEAP1	AK056204	2.15846
23514	KIAA0146	ENST00000518060	2.05623
22889	KIAA0907	XM_001070697	2.05623
23313	KIAA0930	ENST00000488038	2.04202
26128	KIAA1279	XM_507827	2.11404
85459	KIAA1731	AK098232	2.02792
85457	KIAA1737	NM_033426	2.11404
84437	KIAA1826	NM_032424	2.18859
22920	KIFAP3	NM_014970	2.31338
126823	KLHDC9	ENST00000475934	2.08493
317719	KLHL10	ENSMMUT00000008345	2.36199
55175	KLHL11	AK096415	2.04202
59349	KLHL12	ENST00000367260	2.05623
55975	KLHL7	NM_001031710	2.44528
9735	KNTC1	ENSMMUT00000010566	2.02792
200185	KRTCAP2	NM_173852	2.75108
51110	LACTB2	NM_001076045	2.01391
8270	LAGE3	ENST00000407062	2.14355
3912	LAMB1	ENST00000412968	2.23457
3915	LAMC1	NM_002293	2.09943
9741	LAPTM4A	NM_014713	2.65737
3927	LASP1	NM_006148	2.47942
51451	LCMT1	AK314409	2.18859
3939	LDHA	AK296089	2.44528
10609	LEPREL4	ENSECAT00000021506	2.36199
3959	LGALS3BP	AK295442	2.02792
5641	LGMN	XM_001927082	2.09943
3978	LIG1	AK225863	2.01391
22998	LIMCH1	NM_001112718	2.39496
286826	LIN9	ENSMMUT00000045397	2.01391
3988	LIPA	AK096406	2.26577
128077	LIX1L	AK128733	2.08493
8543	LMO4	ENST00000370542	2.04202
100129250	LOC100129250	ENST00000458036	2.31338
100131540	LOC100131540	AK129921	2.75108
100505576	LOC100505576	XR_109380	2.69447
100505687	LOC100505687	ENST00000482098	2.07053
100505749	LOC100505749	XR_113554	2.21914
100505879	LOC100505879	ENST00000416966	2.21914
100506649	LOC100506649	XR_114622	2.11404
100506783	LOC100506783	ENST00000440016	2.62079
100507057	LOC100507057	XR_113601	2.96905
100507230	LOC100507230	XR_115143	2.80889
100507410	LOC100507410	XR_115150	2.46229
100507680	LOC100507680	XM_003119393	2.31338
100507703	LOC100507703	XM_003119238	2.31338
100508330	LOC100508330	XR_115097	2.69447
100508927	LOC100508927	XR_112599	2.25012
100509448	LOC100509448	XR_114195	2.44528
100510327	LOC100510327	XM_003120506	2.31338
145783	LOC145783	AK056606	2.04202
152217	LOC152217	NR_024388	2.26577
388789	LOC388789	AK024594	2.2974
401431	LOC401431	NR_027040	2.02792
643749	LOC643749	ENST00000440001	2.15846
645722	LOC645722	XM_944447	2.92817
729991	LOC729991	NM_001145784	3.05252
4207	LOC729991-MEF2B	ENST00000488252	3.05252
730101	LOC730101	NR_024405	2.08493
9361	LONP1	AK298531	2.86791
23175	LPIN1	XM_001160223	2.62079
9890	LPPR4	ENST00000370185	2.25012
84918	LRP11	AK027641	2.12874
122769	LRR1	AK293156	3.31728
9208	LRRFIP1	NM_001137550	2.01391
25804	LSM4	NM_012321	2.42839
23658	LSM5	NM_001130710	2.04202
84316	LSMD1	NM_032356	2.20381
51599	LSR	NM_205834	2.04202
4047	LSS	ENST00000474319	2.34567
4048	LTA4H	ENSMODT00000010149	2.90794
51631	LUC7L2	AK297642	3.31728
51747	LUC7L3	AK225980	2.73208
4060	LUM	AK223177	2.21914
57226	LYRM2	ENST00000523075	2.67586
144363	LYRM5	ENST00000381356	2.31338
10916	MAGED2	NM_014599	2.11404
378938	MALAT1	NR_002819	2.56685
81631	MAP1LC3B	ENST00000268607	2.02792
9175	MAP3K13	ENST00000438798	2.2974
6300	MAPK12	AK307724	2.12874
93487	MAPK1IP1L	NM_144578	2.32947
22919	MAPRE1	NM_012325	2.49666
10299	MARCH6	NM_001130535	2.01391
65108	MARCKSL1	NM_023009	2.23457
83742	MARVELD1	AK025996	2.17347
84930	MASTL	AK225319	2.20381
9782	MATR3	NM_001194954	2.21914
51360	MBTPS2	AK056736	2.12874
64087	MCCC2	ENST00000323375	2.09943
90411	MCFD2	AK293889	2.01391
4172	MCM3	AK300754	2.25012
79772	MCTP1	ENST00000312202	2.09943
4190	MDH1	AK300719	2.21914
4192	MDK	ENST00000407067	2.08493
5469	MED1	XM_511454	2.05623
9442	MED27	AK124232	2.14355
55384	MEG3	NR_003530	2.77022
56257	MEPCE	ENST00000471065	2.26577
124512	METTL23	ENST00000317409	3.05252
29081	METTL5	ENST00000409340	2.15846
25840	METTL7A	AK225595	2.01391
79828	METTL8	AK297141	2.23457
9927	MFN2	ENST00000376337	2.05623
64747	MFSD1	AK301680	2.25012
4256	MGP	NM_000900	2.26577
4259	MGST3	ENST00000404549	2.01391
4282	MIF	NM_002415	2.46229
54069	MIS18A	AK312073	2.07053
129531	MITD1	ENST00000466880	2.18859
4289	MKLN1	ENST00000468830	2.07053
2872	MKNK2	NM_017572	2.07053
23608	MKRN1	ENST00000475010	2.39496
326625	MMAB	NM_052845	2.02792
23531	MMD	NM_012329	2.17347
4313	MMP2	NM_031054	2.09943
84057	MND1	AK312172	2.11404
64112	MOAP1	NM_022151	2.65737
25843	MOBKL3	NM_001100819	2.04202
116255	MOGAT1	AK002693	2.14355
9526	MPDU1	AK225401	2.14355
4358	MPV17	NM_002437	2.44528
124995	MRPL10	AK293624	2.11404
64981	MRPL34	NM_023937	2.53151
51073	MRPL4	NM_146388	2.21914
64975	MRPL41	ENST00000371443	2.12874
84545	MRPL43	NM_176794	2.21914
26589	MRPL46	AK006415	2.67586
51642	MRPL48	AK297746	2.53151
740	MRPL49	ENST00000531705	2.46229
122704	MRPL52	ENST00000397505	2.39496
116540	MRPL53	NM_053050	2.78949
64960	MRPS15	ENST00000477040	2.05623
51021	MRPS16	AK025715	2.54912
28973	MRPS18B	AK311890	2.17347
64432	MRPS25	AK024702	2.11404
64949	MRPS26	ENST00000380325	2.04202
23107	MRPS27	NM_015084	2.18859
51650	MRPS33	ENST00000467334	2.04202
64968	MRPS6	NM_032476	2.53151
57504	MTA3	ENST00000475383	2.05623
23787	MTCH1	AK225628	2.49666
23788	MTCH2	AK313032	2.28153
51001	MTERFD1	ENST00000524341	2.12874
123263	MTFMT	NM_139242	2.09943
10588	MTHFS	NM_006441	2.15846
10651	MTX2	AK303564	2.20381
4594	MUT	AK312611	2.21914
4615	MYD88	ENST00000421516	2.28153
653784	MZT2A	ENST00000309451	2.62079
80097	MZT2B	ENST00000455239	2.04202
8883	NAE1	NM_003905	2.2974
10135	NAMPT	NM_005746	2.31338
54187	NANS	XM_862077	2.01391
222236	NAPEPLD	ENST00000465647	2.02792
4678	NASP	ENST00000341288	2.04202
4077	NBR1	NM_005899	2.25012
23310	NCAPD3	NM_015261	2.05623
29781	NCAPH2	ENST00000395701	2.01391
51517	NCKIPSD	NM_016453	2.25012
266655	NCRNA00094	ENST00000432807	2.01391
642946	NCRNA00292	NR_027286	2.32947
80762	NDFIP1	AK075495	2.69447
4694	NDUFA1	ENST00000371437	2.39496
126328	NDUFA11	NM_175614	2.82843
55967	NDUFA12	NM_018838	2.47942
51079	NDUFA13	AK293859	2.75108
4695	NDUFA2	ENST00000512088	2.11404
4696	NDUFA3	ENST00000417328	2.82843
4697	NDUFA4	ENST00000492822	2.18859
4701	NDUFA7	NM_005001	2.71321
4702	NDUFA8	NM_014222	2.25012
25915	NDUFAF3	ENST00000395457	2.36199
4707	NDUFB1	NM_004545	2.77022
4716	NDUFB10	ENSMMUT00000039663	3.24901
54539	NDUFB11	NM_019056	2.80889
4708	NDUFB2	NM_004546	3.41054
4713	NDUFB7	NM_004146	2.47942
4714	NDUFB8	NM_005004	2.71321
4720	NDUFS2	ENST00000492153	2.26577
4724	NDUFS4	ENST00000506765	2.07053
374291	NDUFS7	AK289671	2.42839
4728	NDUFS8	ENST00000531282	2.37841
4723	NDUFV1	AK316122	2.23457
283131	NEAT1	NR_028272	2.62079
4738	NEDD8	ENST00000532557	2.02792
4747	NEFL	AK225975	2.23457
55247	NEIL3	NM_018248	2.28153
140609	NEK7	NM_133494	2.04202
29937	NENF	AK074431	2.01391
4779	NFE2L1	AK038187	2.21914
27247	NFU1	AK300700	2.42839
8508	NIPSNAP1	NM_003634	2.34567
25934	NIPSNAP3A	NM_015469	2.18859
56954	NIT2	AK225979	2.42839
4833	NME4	NM_005009	2.41162
79707	NOL9	ENST00000377705	2.37841
51070	NOSIP	AK291535	2.67586
10577	NPC2	AK300879	2.02792
27031	NPHP3	ENST00000496418	2.20381
100532724	NPHP3-ACAD11	NR_037804	2.20381
10641	NPRL2	AK292196	2.01391
4885	NPTX2	NM_002523	2.15846
1728	NQO1	ENSMMUT00000027652	2.36199
4835	NQO2	AK311746	2.18859
11270	NRM	ENST00000493410	2.08493
8829	NRP1	ENST00000374875	2.12874
64324	NSD1	ENST00000424831	2.58471
4905	NSF	NM_006178	2.39496
25936	NSL1	ENST00000366975	2.11404
8439	NSMAF	XM_519775	2.11404
221294	NT5DC1	NM_152729	2.14355
84284	NTPCR	AK316591	2.46229
51667	NUB1	ENST00000355851	2.08493
4682	NUBP1	AK223204	2.04202
4521	NUDT1	ENST00000487426	2.04202
23511	NUP188	AK025292	2.15846
79902	NUP85	AK298519	2.8481
51203	NUSAP1	NM_001129897	3.09513
4940	OAS3	NM_006187	2.20381
4942	OAT	AK296032	2.12874
23363	OBSL1	ENST00000289656	2.05623
132299	OCIAD2	AK298305	2.01391
11339	OIP5	NM_007280	2.26577
29095	ORMDL2	AK314046	2.63902
114876	OSBPL1A	AK292895	2.12874
100128731	OST4	ENST00000429985	3.05252
5018	OXA1L	ENST00000481218	2.15846
8974	P4HA2	ENST00000401867	2.02792
80336	PABPC1L	ENST00000482486	2.11404
5050	PAFAH1B3	ENST00000262890	2.25012
10606	PAICS	NM_006452	2.31338
79728	PALB2	NM_024675	2.25012
23022	PALLD	AK000845	2.04202
5066	PAM	ENST00000510006	2.37841
9061	PAPSS1	NM_001106471	2.44528
79957	PAQR6	NM_024897	2.12874
55872	PBK	ENSRNOT00000021297	2.04202
5096	PCCB	ENST00000473073	2.23457
5106	PCK2	AK301400	2.09943
55251	PCMTD2	NM_001104925	2.21914
5118	PCOLCE	ENST00000472348	2.65737
26577	PCOLCE2	ENST00000470795	2.04202
58488	PCTP	NM_001102402	2.05623
51449	PCYOX1	NM_016297	2.05623
5833	PCYT2	AK297996	2.07053
27250	PDCD4	ENST00000498367	2.32947
10015	PDCD6IP	ENST00000307296	2.67586
5082	PDCL	AK024980	2.51403
5160	PDHA1	AK293250	2.39496
8572	PDLIM4	AK225407	2.01391
23042	PDXDC1	AK025504	2.01391
51248	PDZD11	AK032327	2.39496
375033	PEAR1	ENST00000469390	2.04202
5037	PEBP1	AK226006	2.36199
5217	PFN2	NM_002628	3.07375
80055	PGAP1	AK124764	2.07053
5226	PGD	AK304423	2.65737
283871	PGP	NM_001042371	2.05623
10857	PGRMC1	AK293618	2.05623
79960	PHF17	NM_024900	2.25012
5279	PIGC	NM_153747	2.07053
54872	PIGG	ENST00000505800	2.04202
51227	PIGP	ENST00000399102	2.07053
51604	PIGT	AK302093	2.26577
128869	PIGU	AK301900	2.31338
284098	PIGW	NM_178517	2.37841
84992	PIGY	NM_001042616	2.15846
8544	PIR	AK309656	2.15846
5569	PKIA	ENST00000396418	2.34567
23646	PLD3	ENST00000486134	2.21914
59339	PLEKHA2	AK057205	2.36199
55111	PLEKHJ1	AK001159	2.04202
9842	PLEKHM1	AK299116	2.01391
10733	PLK4	ENST00000508113	2.02792
5358	PLS3	NM_001136025	2.37841
23654	PLXNB2	ENSPTRT00000067718	2.12874
23129	PLXND1	ENST00000504524	2.09943
135293	PM20D2	NM_001010853	2.05623
25953	PNKD	ENST00000469689	2.09943
10687	PNMA2	ENST00000522362	2.17347
55228	PNMAL1	NM_018215	2.09943
5411	PNN	AK303136	2.17347
10957	PNRC1	ENST00000369472	2.36199
23126	POGZ	ENST00000358476	2.04202
84271	POLDIP3	NM_178136	2.21914
5427	POLE2	ENSECAT00000014376	2.78949
51082	POLR1D	NM_015972	2.36199
5441	POLR2L	NM_021128	2.80889
55718	POLR3E	AK293300	2.04202
84265	POLR3GL	ENST00000369313	2.42839
51367	POP5	NM_198202	2.26577
64208	POPDC3	AK225989	2.01391
84513	PPAPDC1B	ENST00000531483	2.07053
79144	PPDPF	ENST00000370178	2.09943
51535	PPHLN1	ENSCAFT00000015509	2.69447
5478	PPIA	AK130101	2.14355
23262	PPIP5K2	ENST00000358359	2.07053
5510	PPP1R7	ENST00000479821	2.44528
5518	PPP2R1A	ENST00000444322	2.37841
5532	PPP3CB	NM_001142354	2.28153
23532	PRAME	AK316395	2.04202
768206	PRCD	AK054729	2.86791
5052	PRDX1	NM_181697	3.50642
7001	PRDX2	AK293957	2.88786
10935	PRDX3	NM_006793	2.34567
25824	PRDX5	ENSPTRT00000064823	2.14355
9588	PRDX6	AK300680	2.58471
10113	PREB	ENST00000406567	2.21914
9581	PREPL	ENST00000409936	2.26577
144165	PRICKLE1	NM_001144881	2.08493
5557	PRIM1	XM_001929450	2.53151
3275	PRMT2	AK223157	2.11404
5635	PRPSAP1	ENSECAT00000014219	2.15846
84726	PRRC2B	ENST00000465931	2.07053
56952	PRTFDC1	XM_001156975	3.29436
158471	PRUNE2	ENST00000492157	2.04202
5660	PSAP	NM_001042465	2.01391
11168	PSIP1	NM_001128217	2.12874
5692	PSMB4	AK313825	2.08493
5718	PSMD12	ENST00000356126	2.04202
5715	PSMD9	AK315389	2.31338
5721	PSME2	AK225876	2.77022
84262	PSMG3	NM_001134340	3.11666
389362	PSMG4	ENST00000380306	2.37841
5763	PTMS	XM_001169209	2.15846
53635	PTOV1	NM_017432	2.12874
114971	PTPMT1	AK294640	2.04202
5805	PTS	ENST00000527635	2.69447
5827	PXMP2	NM_018663	2.12874
29920	PYCR2	AK291913	2.01391
23475	QPRT	AK293195	3.24901
169714	QSOX2	ENSPTRT00000047257	2.28153
8766	RAB11A	XM_001496510	2.60268
10567	RABAC1	AK046109	2.73208
10244	RABEPK	AK290768	2.26577
5888	RAD51	AK291969	2.28153
10635	RAD51AP1	NM_001130862	2.47942
5891	RAGE	AK302349	2.02792
5932	RBBP8	AK292481	2.04202
84991	RBM17	ENST00000429138	2.04202
55147	RBM23	AK225792	2.46229
10181	RBM5	AK302766	2.14355
343035	RD3	ENST00000484910	2.15846
5962	RDX	ENST00000532461	2.65737
9985	REC8	ENSOCUT00000002872	2.23457
5983	RFC3	NM_181558	2.11404
5984	RFC4	NM_181573	2.2974
5997	RGS2	NM_002923	2.25012
5999	RGS4	NM_001102445	2.28153
388	RHOB	ENST00000272233	2.12874
58480	RHOU	ENSGALT00000029257	2.02792
9699	RIMS2	ENST00000523362	2.25012
10535	RNASEH2A	AK315327	2.25012
84153	RNASEH2C	NM_032193	2.65737
56254	RNF20	NM_019592	2.05623
388591	RNF207	AK056658	2.11404
55599	RNPC3	AK057799	2.28153
140823	ROMO1	ENST00000374078	2.88786
6117	RPA1	NM_002945	2.21914
6118	RPA2	AK298759	2.41162
26015	RPAP1	XM_002717965	2.07053
79657	RPAP3	AK299465	2.11404
6139	RPL17	ENST00000318240	2.18859
100526842	RPL17-C18ORF32	NM_001199356	2.18859
56969	RPL23AP32	NR_002229	2.04202
116832	RPL39L	NM_052969	2.11404
6185	RPN2	AK315801	2.20381
54913	RPP25	AK000381	2.07053
51065	RPS27L	ENST00000462430	2.46229
6196	RPS6KA2	NM_001006932	2.01391
10670	RRAGA	NM_006570	2.41162
10069	RWDD2B	ENST00000493196	2.09943
25950	RWDD3	ENST00000419345	2.09943
23429	RYBP	NM_012234	2.78949
6275	S100A4	NM_019554	2.62079
6277	S100A6	ENST00000462951	2.14355
64766	S100PBP	AK025811	2.11404
1903	S1PR3	NM_005226	2.18859
29901	SAC3D1	ENST00000529996	2.23457
6303	SAT1	ENST00000462639	2.54912
22828	SCAF8	ENST00000367186	2.02792
192683	SCAMP5	ENST00000361900	2.14355
51097	SCCPDH	ENST00000366509	2.31338
6447	SCG5	ENST00000475752	2.75108
60592	SCOC	ENST00000394203	2.60268
59342	SCPEP1	NM_001045909	2.12874
90507	SCRN2	ENSMMUT00000041932	2.09943
6386	SDCBP	NM_005625	2.34567
6397	SEC14L1	NM_001039573	2.18859
9632	SEC24C	ENST00000465076	2.54912
8991	SELENBP1	ENST00000427977	2.01391
59343	SENP2	AK074357	2.34567
6415	SEPW1	NM_003009	2.2974
871	SERPINH1	ENST00000526638	2.14355
56256	SERTAD4	AK021425	2.14355
84193	SETD3	NM_032233	2.20381
23451	SF3B1	ENSRNOT00000018478	2.2974
25957	SFRS18	ENST00000476159	2.41162
27352	SGSM3	ENST00000469719	2.07053
56961	SHD	ENSBTAT00000023069	2.28153
6472	SHMT2	AK295941	2.2974
6474	SHOX2	ENST00000490689	2.15846
57619	SHROOM3	AK027744	2.01391
10280	SIGMAR1	NM_147157	2.04202
221150	SKA3	ENST00000298260	2.02792
220963	SLC16A9	NM_194298	2.15846
6570	SLC18A1	NM_003053	2.09943
6576	SLC25A1	AK292313	2.17347
8402	SLC25A11	AK313010	2.01391
51629	SLC25A39	AK026060	2.25012
291	SLC25A4	AK291902	2.46229
7779	SLC30A1	NM_021194	2.02792
55676	SLC30A6	ENST00000406369	2.17347
347734	SLC35B2	AK293344	2.12874
55974	SLC50A1	NM_001122839	2.51403
6526	SLC5A3	NM_006933	2.26577
6530	SLC6A2	NM_001172504	2.04202
6586	SLIT3	ENSMMUT00000024030	2.17347
9748	SLK	ENST00000335753	2.47942
79811	SLTM	AK023275	2.54912
6598	SMARCB1	NM_003073	2.01391
9887	SMG7	ENST00000367537	2.04202
23583	SMUG1	AK001235	2.01391
56950	SMYD2	AK091590	2.44528
64754	SMYD3	XM_001914915	2.37841
6616	SNAP25	AK098347	2.04202
9892	SNAP91	ENST00000518312	2.02792
6619	SNAPC3	ENST00000490969	2.25012
11066	SNRNP35	NM_022717	2.17347
6625	SNRNP70	AK293120	2.26577
58533	SNX6	NM_021249	3.22657
122809	SOCS4	NM_199421	3.41054
6647	SOD1	ENST00000470944	3.27161
6654	SOS1	NM_005633	2.12874
9552	SPAG7	ENSPTRT00000015894	2.26577
6678	SPARC	ENST00000520687	2.41162
64847	SPATA20	AK225189	2.01391
202051	SPATA24	ENST00000507779	2.04202
23013	SPEN	AK000882	2.11404
6717	SRI	AK296601	2.37841
6731	SRP72	AK023480	2.08493
23524	SRRM2	NM_016333	2.11404
6748	SSR4	ENST00000485612	2.04202
6767	ST13	ENST00000216218	2.37841
100528021	ST20-MTHFS	NM_001199760	2.15846
6794	STK11	ENSMUST00000152592	2.11404
10494	STK25	AK303719	2.28153
11075	STMN2	AK308557	3.03143
10228	STX6	NM_005819	2.11404
6812	STXBP1	ENST00000373299	2.14355
10923	SUB1	AK307268	2.23457
8803	SUCLA2	ENST00000331052	2.78949
6612	SUMO3	NM_006936	2.21914
9145	SYNGR1	NM_145738	2.25012
55333	SYNJ2BP	AK002133	2.15846
100529257	SYNJ2BP-COX16	NM_001202549	2.18859
6860	SYT4	NM_020783	2.31338
6882	TAF11	NM_005643	2.56685
6879	TAF7	ENST00000313368	2.39496
129685	TAF8	AK303097	2.44528
6880	TAF9	ENST00000217893	2.01391
51616	TAF9B	NM_015975	2.17347
6888	TALDO1	ENST00000530666	2.62079
8887	TAX1BP1	ENST00000488564	2.32947
55773	TBC1D23	ENST00000344949	2.01391
85012	TCEAL3	NM_001006933	2.20381
79921	TCEAL4	NM_024863	2.26577
6923	TCEB2	NM_207013	2.51403
10732	TCFL5	NM_006602	2.20381
79600	TCTN1	NM_001082537	2.07053
7041	TGFB1I1	NM_015927	2.17347
343641	TGM6	XM_002798208	2.42839
51078	THAP4	AK225608	2.18859
79178	THTPA	NR_023314	2.12874
7070	THY1	NM_006288	2.17347
8914	TIMELESS	AK000721	2.21914
10245	TIMM17B	NM_005834	2.36199
26521	TIMM8B	ENST00000507614	2.07053
7077	TIMP2	NM_003255	2.14355
261726	TIPRL	ENST00000367833	2.17347
7083	TK1	ENST00000405273	2.01391
7086	TKT	AK293438	2.78949
83941	TM2D1	ENST00000496465	2.17347
51768	TM7SF3	AK002031	2.56685
7009	TMBIM6	NM_001098576	2.17347
11018	TMED1	NM_006858	2.58471
283578	TMED8	AK026855	2.20381
55273	TMEM100	AK095175	2.14355
79022	TMEM106C	AK299154	2.60268
84314	TMEM107	AK027813	2.39496
83862	TMEM120A	ENST00000460127	2.25012
10430	TMEM147	ENST00000477168	2.42839
28978	TMEM14A	NM_014051	2.42839
51522	TMEM14C	ENST00000467415	3.27161
54958	TMEM160	NM_017854	2.26577
153339	TMEM167A	NM_174909	3.03143
387522	TMEM189-UBE2V1	NM_199203	2.39496
23306	TMEM194A	NM_001130963	2.15846
79064	TMEM223	NM_001080501	2.18859
79188	TMEM43	AK027757	2.02792
55529	TMEM55A	ENST00000285419	2.23457
85025	TMEM60	NM_032936	2.08493
25963	TMEM87A	NM_015497	2.02792
92162	TMEM88	NM_203411	2.01391
58986	TMEM8A	NM_021259	2.04202
252839	TMEM9	ENST00000497582	2.41162
29767	TMOD2	AK025346	2.20381
9168	TMSB10	NM_021103	2.21914
56255	TMX4	ENST00000246024	2.14355
84951	TNS4	AK027856	2.11404
10953	TOMM34	XM_002692469	2.42839
54543	TOMM7	ENST00000496129	2.32947
163590	TOR1AIP2	AK021454	2.42839
9540	TP53I3	AK297579	3.63008
58476	TP53INP2	ENST00000374809	2.04202
8459	TPST2	AK304545	2.53151
66008	TRAK2	NM_015049	2.2974
126003	TRAPPC5	AK292001	2.63902
79090	TRAPPC6A	ENSMUST00000135972	2.08493
11277	TREX1	AK315196	2.26577
4591	TRIM37	ENST00000393065	2.31338
11078	TRIOBP	NM_007032	2.09943
9319	TRIP13	ENST00000508430	2.02792
9325	TRIP4	AK314319	2.11404
60487	TRMT11	XM_001165947	2.02792
57570	TRMT5	NM_020810	2.8481
55006	TRMT61B	AK225551	2.01391
8848	TSC22D1	NM_183422	2.8481
116461	TSEN15	ENST00000457455	2.07053
79042	TSEN34	ENST00000429671	2.46229
7251	TSG101	NM_006292	2.14355
10099	TSPAN3	NM_198902	2.08493
6302	TSPAN31	AK090502	2.02792
7102	TSPAN7	NM_004615	2.01391
706	TSPO	ENST00000329563	2.09943
7260	TSSC1	ENSCAFT00000005219	2.08493
7264	TSTA3	AK313560	2.39496
55761	TTC17	ENST00000039989	2.14355
7267	TTC3	ENST00000472398	2.08493
286495	TTC3P1	ENST00000399017	2.39496
84790	TUBA1C	AK293589	2.56685
7283	TUBG1	AK313339	2.77022
7289	TULP3	AK024246	2.11404
7291	TWIST1	NM_000474	2.56685
57045	TWSG1	NM_020648	2.01391
7295	TXN	ENSOANT00000011098	2.08493
57544	TXNDC16	ENST00000281741	2.39496
7297	TYK2	AK308360	2.05623
7298	TYMS	AK223372	2.31338
7317	UBA1	NM_003334	2.15846
7311	UBA52	NM_001033930	2.51403
337867	UBAC2	AK124404	2.15846
55833	UBAP2	NM_018449	2.23457
7319	UBE2A	NM_181762	2.11404
7335	UBE2V1	NM_199144	2.39496
56061	UBFD1	ENST00000395878	2.11404
55148	UBR7	AK001345	2.17347
92181	UBTD2	NM_152277	2.05623
7345	UCHL1	ENST00000381762	2.46229
7351	UCP2	AK025742	2.8481
51506	UFC1	ENST00000483191	2.58471
7360	UGP2	AK300731	2.26577
115426	UHRF2	ENST00000492853	2.04202
51720	UIMC1	NM_016290	2.18859
25989	ULK3	AK075047	2.63902
7374	UNG	NM_080911	2.18859
29796	UQCR10	NM_013387	2.31338
10975	UQCR11	AK312053	3.22657
7381	UQCRB	ENST00000521948	2.25012
7384	UQCRC1	ENSECAT00000021734	2.47942
7385	UQCRC2	AK094006	2.18859
27089	UQCRQ	ENST00000480372	2.62079
7389	UROD	ENST00000478467	2.08493
8237	USP11	ENST00000467378	2.44528
9958	USP15	NM_006313	2.18859
80146	UXS1	AK225592	2.17347
79805	VASH2	AK022567	2.21914
10493	VAT1	NM_006373	2.02792
7419	VDAC3	ENST00000522010	3.73213
55823	VPS11	AK223158	2.07053
9559	VPS26A	ENST00000373382	2.88786
112936	VPS26B	NM_052875	2.17347
7453	WARS	AK130698	2.02792
8936	WASF1	ENSMMUT00000020710	2.34567
64743	WDR13	AK314739	2.04202
11091	WDR5	NM_052821	2.02792
80349	WDR61	ENST00000267973	2.56685
55100	WDR70	ENST00000508730	2.01391
26100	WIPI2	ENST00000479690	2.77022
56897	WRNIP1	ENST00000415856	2.01391
7511	XPNPEP1	NM_020383	2.08493
9213	XPR1	NM_001135669	2.01391
7515	XRCC1	NM_006297	2.08493
91419	XRCC6BP1	XM_509179	2.04202
54464	XRN1	NM_001042604	2.04202
54059	YBEY	ENST00000339195	2.02792
10897	YIF1A	AK226003	2.51403
253461	ZBTB38	AK055693	2.23457
9925	ZBTB5	NM_014872	2.05623
219654	ZCCHC24	AK024784	2.05623
64397	ZFP106	ENST00000434903	2.12874
9765	ZFYVE16	ENST00000512907	2.46229
162967	ZNF320	NM_207333	2.14355
27309	ZNF330	AK315463	2.17347
57541	ZNF398	ENST00000335901	2.02792
84450	ZNF512	AK057028	2.15846
100289635	ZNF605	ENST00000392321	2.09943
374655	ZNF710	NM_198526	2.23457
283489	ZNF828	NM_032436	2.07053
342892	ZNF850	NM_001193552	2.18859
65982	ZSCAN18	NM_001145544	2.07053
125150	ZSWIM7	ENST00000497434	2.15846
79699	ZYG11B	NM_024646	2.04202
Downregulated genes
Gene ID	Gene Symbol	Accession Number	Fold change
51582	AZIN1	ENSRNOT00000007372	-2.17347
659	BMPR2	AK023426	-2.46229
84909	C9orf3	ENST00000482056	-2.78949
22900	CARD8	ENST00000520007	-2.07053
22943	DKK1	XM_001098844	-2.78949
10049	DNAJB6	NM_058246	-2.51403
1996	ELAVL4	ENST00000492299	-2.47942
55740	ENAH	ENST00000497899	-2.11404
56943	ENY2	XM_001135431	-2.05623
55632	G2E3	XM_001114675	-2.04202
2557	GABRA4	AK090780	-2.12874
10082	GPC6	NM_005708	-2.09943
3149	HMGB3	NM_005342	-2.36199
3309	HSPA5	ENST00000324460	-2.37841
54556	ING3	ENST00000445699	-2.09943
80333	KCNIP4	NM_025221	-2.18859
9834	KIAA0125	NR_026800	-2.37841
348801	LNP1	XM_001143500	-2.20381
100505728	LOC100505728	XR_114816	-2.02792
100507150	LOC100507150	XR_113606	-2.32947
100507319	LOC100507319	XR_114278	-2.78949
23764	MAFF	NM_001161573	-2.26577
84939	MUM1	AK025936	-2.25012
4907	NT5E	AK075008	-2.15846
64425	POLR1E	AK023452	-2.07053
55269	PSPC1	NR_003272	-2.01391
6004	RGS16	NM_002928	-2.04202
51132	RLIM	ENST00000337896	-2.02792
6573	SLC19A1	ENST00000380010	-2.54912
23657	SLC7A11	NM_014331	-2.12874
85028	SNHG12	AK092096	-2.21914
26799	SNORD50A	ENST00000433843	-2.75108
26769	SNORD81	ENST00000434796	-2.11404
64220	STRA6	NM_001142620	-2.28153
10492	SYNCRIP	AK294212	-2.77022
