# Supplementary material for: Discovery of Potent Broad Spectrum Antivirals Derived from Marine Actinobacteria
Source: PLoS One. 2013 Dec 5;8(12):e82318. doi: 10.1371/journal.pone.0082318 (PMC3857800; doi:10.1371/journal.pone.0082318)
Supplement: Table S3 — BE(2)-C transcriptional response to commercial antimycin A. (XLSX) [file pone.0082318.s007.xlsx]

## Sheet: Sheet 1
Supplemental Table S3. BE(2)-C transcriptional response to commercial antimycin A
BE(2)-C cells stimulated with 100 ng/ml (approximately 200 nM) antimycin A (Sigma A8674) for 24 h.
3 independent sets (treated/untreated)
Genomatix analysis (1% FDR, 3 probe minimum coverage, 2-fold change)
Upregulated genes
Gene ID	Gene Symbol	Accession Number	Fold change
18	ABAT	NM_001127448	2.20381
10058	ABCB6	NM_005689	2.34567
10057	ABCC5	NM_005688	2.05623
25864	ABHD14A	NM_015407	2.12874
84129	ACAD11	NM_032169	2.28153
34	ACADM	ENST00000481374	2.04202
38	ACAT1	ENST00000533610	2.49666
39	ACAT2	ENST00000367048	2.8481
47	ACLY	ENSCAFT00000025093	2.21914
57001	ACN9	NM_020186	2.04202
48	ACO1	NM_002197	2.07053
50	ACO2	ENST00000396512	2.02792
2180	ACSL1	ENST00000513001	2.12874
55902	ACSS2	ENST00000336325	2.67586
59	ACTA2	AK300664	2.9897
55860	ACTR10	ENSECAT00000020367	2.51403
91	ACVR1B	NM_020327	2.12874
95	ACY1	ENST00000360889	2.17347
97	ACYP1	XM_001159367	2.31338
113	ADCY7	NM_001114	2.39496
55256	ADI1	AK225278	2.28153
51094	ADIPOR1	NM_001127687	2.56685
122622	ADSSL1	NM_199165	2.08493
166	AES	NM_198969	2.09943
10768	AHCYL1	AK078823	2.02792
9131	AIFM1	XM_002199650	2.20381
9049	AIP	XM_002197080	2.01391
203	AK1	ENST00000223836	2.54912
11215	AKAP11	NM_016248	2.37841
9590	AKAP12	NM_144497	2.15846
8644	AKR1C3	ENST00000380554	2.49666
8574	AKR7A2	NM_003689	2.04202
217	ALDH2	NM_000690	2.17347
230	ALDOC	AK293693	2.82843
79868	ALG13	ENST00000470971	2.36199
55821	ALLC	ENST00000476389	2.02792
65062	ALS2CR4	AK022836	2.11404
280	AMY2B	ENST00000343448	2.28153
119504	ANAPC16	ENST00000299381	2.21914
51433	ANAPC5	AK025614	2.2974
90806	ANGEL2	AK022855	2.28153
310	ANXA7	XM_001138374	2.17347
162	AP1B1	ENST00000317368	2.02792
1173	AP2M1	AK304510	2.25012
1175	AP2S1	ENSMMUT00000001200	2.05623
8120	AP3B2	AK097827	2.07053
327	APEH	ENST00000480772	2.41162
51107	APH1A	AK298832	2.05623
128240	APOA1BP	AK294835	2.26577
341	APOC1	AK225971	2.51403
64411	ARAP3	AK295768	2.20381
9138	ARHGEF1	NM_199002	2.08493
403	ARL3	ENST00000260746	2.01391
51329	ARL6IP4	ENST00000392433	2.60268
10550	ARL6IP5	NM_006407	2.2974
51309	ARMCX1	XM_001141036	2.31338
100528062	ARMCX5-GPRASP2	NM_001199818	2.17347
64801	ARV1	AK042561	2.31338
57412	AS3MT	ENST00000355230	2.17347
9070	ASH2L	ENST00000520079	2.17347
435	ASL	NM_001024944	2.09943
253982	ASPHD1	NM_181718	2.46229
80150	ASRGL1	AK225802	2.37841
171023	ASXL1	NM_015338	2.14355
51062	ATL1	NM_181598	2.36199
475	ATOX1	AK128210	2.32947
27032	ATP2C1	NM_014382	2.18859
513	ATP5D	NM_001001975	2.07053
516	ATP5G1	ENST00000502964	2.42839
518	ATP5G3	NM_001689	2.04202
9551	ATP5J2	ENST00000481899	2.09943
10632	ATP5L	NM_006476	2.05623
27109	ATP5S	NM_015684	2.05623
537	ATP6AP1	AK091083	2.62079
155066	ATP6V0E2	NM_001100592	2.26577
528	ATP6V1C1	NM_001695	2.20381
9296	ATP6V1F	AK312214	2.47942
64756	ATPAF1	NM_001042546	2.07053
93974	ATPIF1	ENST00000468425	2.51403
26033	ATRNL1	ENST00000417444	2.08493
9212	AURKB	XM_511856	2.14355
57099	AVEN	NM_020371	2.15846
567	B2M	AK303560	2.02792
8706	B3GALNT1	NM_001038628	2.60268
11041	B3GNT1	AK098389	2.14355
84752	B3GNT9	NM_033309	2.14355
27077	B9D1	AK293815	2.08493
580	BARD1	XM_001488890	2.08493
581	BAX	ENST00000507757	2.36199
583	BBS2	NM_031885	2.41162
56987	BBX	AK307668	2.04202
55973	BCAP29	ENST00000379117	2.31338
599	BCL2L2	ENST00000397276	2.31338
622	BDH1	ENST00000476764	2.09943
56898	BDH2	AK300626	2.02792
10904	BLCAP	AK074498	2.12874
2647	BLOC1S1	NR_037657	2.05623
55589	BMP2K	ENST00000507670	2.11404
388962	BOLA3	ENST00000469676	2.8481
84312	BRMS1L	NM_032352	2.14355
25874	BRP44	NM_015415	3.01049
51660	BRP44L	NM_016098	2.54912
9184	BUB3	NM_004725	2.31338
119032	C10orf32	NM_001136200	2.21914
100528007	C10orf32-AS3MT	NR_037644	2.44528
738	C11orf2	NM_013265	2.01391
29902	C12orf24	AK296280	2.32947
83695	C12orf32	AK304613	2.09943
84934	C12orf52	AK222908	2.05623
84987	C12orf62	NM_032901	2.60268
11161	C14orf1	NM_007176	2.80889
26175	C14orf109	NM_001098621	2.62079
56967	C14orf132	NR_023938	2.2974
171546	C14orf147	NM_138288	2.77022
317761	C14orf39	AK098187	2.04202
388115	C15orf52	AK124643	2.47942
57020	C16orf62	AK290286	2.11404
84299	C17orf37	NM_032339	2.21914
254863	C17orf61	NM_152766	2.04202
497661	C18orf32	NM_001035005	2.25012
8725	C19orf2	AK292170	2.37841
284424	C19orf30	NR_027148	2.04202
79086	C19orf42	NM_024104	2.20381
79002	C19orf43	NM_024038	2.25012
90580	C19orf52	NM_138358	2.46229
55049	C19orf60	AK094710	2.21914
284361	C19orf63	XM_001173781	2.17347
125988	C19orf70	NM_205767	2.08493
84886	C1orf198	ENST00000366663	2.28153
114904	C1QTNF6	AK128125	2.17347
55317	C20orf29	NM_018347	2.04202
29058	C20orf30	ENST00000379277	2.21914
54058	C21orf58	ENST00000445935	2.02792
83606	C22orf13	AK024723	2.08493
91689	C22orf32	AK312142	2.31338
128977	C22orf39	NM_001166242	2.02792
54859	C3orf75	AK225721	2.04202
440957	C3orf78	ENST00000477703	2.23457
56951	C5orf15	NM_020199	2.42839
134553	C5orf24	NM_001135586	2.05623
375444	C5orf34	NM_198566	2.2974
51149	C5orf45	NM_016175	2.18859
63920	C5orf54	AK026754	2.62079
10591	C6orf108	NM_006443	2.53151
84300	C6orf125	NM_032340	2.65737
221477	C6orf89	ENST00000426535	2.20381
136647	C7orf11	NM_138701	2.65737
79161	C7orf23	NM_024315	2.09943
78996	C7orf49	ENST00000430372	2.09943
154791	C7orf55	AK093018	2.88786
389541	C7orf59	NM_001008395	2.58471
29923	C7orf68	NM_013332	2.07053
84792	C7orf70	NM_001037163	2.28153
414919	C8orf82	NM_001001795	2.17347
90871	C9orf123	AK292632	2.53151
138716	C9orf23	NM_148179	2.51403
9254	CACNA2D2	NM_001005505	2.42839
790	CAD	ENST00000403525	2.15846
23261	CAMTA1	ENST00000476163	2.73208
23589	CARHSP1	NM_001042476	2.26577
841	CASP8	ENST00000455604	2.37841
23468	CBX5	AK055641	2.62079
23466	CBX6	NM_014292	2.05623
57545	CC2D2A	ENST00000514039	2.18859
883	CCBL1	NM_004059	2.09943
64770	CCDC14	NM_022757	2.39496
91057	CCDC34	ENST00000529615	2.15846
898	CCNE1	ENSCAFT00000012181	2.09943
899	CCNF	NM_001761	2.05623
8812	CCNK	ENSMMUT00000001703	2.51403
81669	CCNL2	AK027770	2.14355
9973	CCS	ENST00000310190	2.08493
57124	CD248	NM_020404	2.18859
80381	CD276	AK291721	2.14355
965	CD58	AK125710	2.04202
994	CDC25B	ENST00000344256	2.42839
998	CDC42	ENST00000337517	2.05623
8318	CDC45	ENST00000493724	2.28153
55536	CDCA7L	NM_001127371	2.31338
64403	CDH24	NM_144985	2.39496
983	CDK1	ENST00000373809	2.42839
51654	CDK5RAP1	ENST00000496381	2.09943
80279	CDK5RAP3	AK223387	2.46229
64946	CENPH	AK290746	2.23457
79019	CENPM	NM_024053	2.20381
55165	CEP55	AK223495	2.21914
23177	CEP68	NM_015147	2.09943
1069	CETN2	NM_004344	2.80889
10669	CGREF1	AK290128	2.11404
400916	CHCHD10	NM_213720	2.34567
9557	CHD1L	AK001342	2.34567
1114	CHGB	AK293536	2.08493
27243	CHMP2A	NM_198426	2.26577
63922	CHTF18	ENST00000498439	2.42839
57019	CIAPIN1	ENST00000394391	2.63902
493856	CISD2	ENST00000273986	2.20381
25792	CIZ1	AK027287	2.12874
10970	CKAP4	AK123693	2.07053
1047	CLGN	NM_001130675	2.28153
1191	CLU	XM_001164341	2.36199
1267	CNP	ENST00000393888	2.34567
10330	CNPY2	NM_001190991	2.07053
25927	CNRIP1	ENST00000481714	2.01391
8506	CNTNAP1	NM_003632	2.25012
1299	COL9A3	ENST00000467819	2.04202
54939	COMMD4	AK225716	2.32947
170622	COMMD6	NM_203497	2.65737
11316	COPE	AK315281	2.18859
10980	COPS6	AK312024	3.38698
50813	COPS7A	NM_016319	2.31338
64708	COPS7B	ENST00000373608	2.08493
22818	COPZ1	NM_016057	2.02792
93058	COQ10A	NM_144576	2.39496
57017	COQ9	ENST00000262507	2.90794
1329	COX5B	ENST00000494306	2.18859
1349	COX7B	NM_001866	2.39496
1351	COX8A	NM_004074	2.60268
53981	CPSF2	NM_017437	2.46229
126129	CPT1C	AK289713	2.12874
1381	CRABP1	XM_001142851	2.39496
1396	CRIP1	NM_001311	2.08493
64784	CRTC3	AK025521	2.02792
55454	CSGALNACT2	NM_018590	2.26577
1454	CSNK1E	NM_001894	2.18859
81566	CSRNP2	NM_030809	2.09943
1466	CSRP2	NM_001321	2.31338
1471	CST3	ENST00000398409	2.05623
1479	CSTF3	ENSCAFT00000011669	2.23457
1508	CTSB	ENSBTAT00000016512	2.32947
1514	CTSL1	ENST00000495822	2.04202
1515	CTSL2	ENST00000259470	2.12874
79004	CUEDC2	ENST00000465409	2.44528
51596	CUTA	NM_001014433	2.08493
51076	CUTC	AK314687	2.18859
51523	CXXC5	AK314420	2.08493
1535	CYBA	ENSMODT00000005312	2.11404
1537	CYC1	AK225796	2.04202
196513	DCP1B	AK299203	2.14355
51181	DCXR	NM_016286	2.82843
23576	DDAH1	NM_001102201	2.23457
51428	DDX41	AK091545	2.04202
9879	DDX46	NM_014829	2.23457
1655	DDX5	NM_004396	2.12874
1666	DECR1	ENST00000520148	2.34567
9909	DENND4B	NM_014856	2.44528
8525	DGKZ	NM_001105540	2.20381
55526	DHTKD1	NM_018706	2.23457
22907	DHX30	AK002076	2.05623
11083	DIDO1	ENST00000461792	2.54912
115752	DIS3L	ENST00000530537	2.15846
85458	DIXDC1	ENST00000530411	2.23457
1738	DLD	AK225289	2.11404
23312	DMXL2	NM_001174116	2.11404
10126	DNAL4	NM_005740	2.07053
1774	DNASE1L1	NM_001009934	2.36199
23549	DNPEP	ENST00000462779	2.11404
29980	DONSON	NM_017613	2.28153
84444	DOT1L	ENSMMUT00000014110	2.26577
1798	DPAGT1	ENST00000392834	2.05623
10072	DPP3	AK297199	2.04202
54878	DPP8	NM_197961	2.20381
147991	DPY19L3	NM_001172774	2.34567
286148	DPY19L4	NM_181787	2.08493
1809	DPYSL3	NM_001387	2.47942
79075	DSCC1	NM_024094	2.04202
51514	DTL	NM_016448	2.60268
151636	DTX3L	ENST00000296161	2.23457
51626	DYNC2LI1	ENST00000482738	2.01391
83658	DYNLRB1	AK026864	2.14355
6993	DYNLT1	NM_006519	3.13834
9666	DZIP3	NM_014648	2.09943
55837	EAPP	AK225991	2.69447
10682	EBP	ENST00000414061	2.20381
1891	ECH1	ENSMMUT00000020935	3.75809
10455	ECI2	ENST00000464583	2.04202
51295	ECSIT	AK314905	2.20381
9521	EEF1E1	ENST00000244777	2.07053
100526837	EEF1E1-MUTED	NR_037618	2.07053
30008	EFEMP2	NM_016938	2.18859
221154	EFHA1	NM_152726	2.54912
163126	EID2	NM_153232	2.02792
27102	EIF2AK1	NM_001134335	2.63902
440275	EIF2AK4	ENST00000382727	2.20381
1939	EIF2D	ENSMUST00000153651	2.04202
2005	ELK4	ENST00000357992	2.08493
2006	ELN	NM_001081755	2.15846
2010	EMD	ENST00000471965	2.39496
11117	EMILIN1	NM_007046	2.09943
2013	EMP2	NM_001424	2.12874
2021	ENDOG	NM_004435	2.2974
2026	ENO2	NM_001975	2.62079
5168	ENPP2	NM_001040092	2.09943
2029	ENSA	NM_207046	2.78949
2053	EPHX2	ENST00000518379	2.37841
2067	ERCC1	ENST00000300853	2.14355
51614	ERGIC3	AK300916	2.09943
10613	ERLIN1	AK127017	2.14355
2098	ESD	NM_001984	2.28153
2109	ETFB	AK128845	3.20428
51466	EVL	AK301379	2.11404
23265	EXOC7	ENST00000351709	2.8481
2135	EXTL2	AK001450	2.12874
2170	FABP3	NM_004102	2.78949
2172	FABP6	NM_001040442	2.11404
3992	FADS1	AK074754	3.05252
23017	FAIM2	AK290031	2.18859
64773	FAM113A	ENST00000474714	2.21914
158293	FAM120AOS	ENST00000423591	2.2974
93343	FAM125A	ENST00000524382	2.04202
26071	FAM127B	ENST00000522309	2.07053
83648	FAM167A	NM_053279	2.08493
55719	FAM178A	NM_018121	2.09943
80013	FAM188A	ENSCAFT00000036323	2.21914
285550	FAM200B	AK124651	2.34567
51307	FAM53C	NM_001135647	2.20381
83723	FAM57B	NM_031478	2.25012
375061	FAM89A	ENST00000466258	2.26577
51647	FAM96B	NM_016062	2.07053
2189	FANCG	AK293427	2.39496
55215	FANCI	XM_001166991	2.65737
2194	FASN	NM_004104	2.62079
79176	FBXL15	NM_024326	2.11404
26234	FBXL5	AK295510	2.73208
23014	FBXO21	NM_033624	2.63902
26190	FBXW2	NM_012164	2.02792
2222	FDFT1	ENST00000529521	2.54912
2224	FDPS	ENST00000489324	2.60268
54738	FEV	NM_017521	2.44528
9637	FEZ2	ENST00000475815	2.02792
11116	FGFR1OP	ENST00000366847	2.14355
29109	FHOD1	AK301157	2.2974
9158	FIBP	NM_198897	2.37841
51024	FIS1	ENST00000480497	2.90794
60681	FKBP10	ENST00000321562	2.05623
23307	FKBP15	NM_015258	2.07053
2281	FKBP1B	NM_004116	2.26577
2287	FKBP3	XM_001494852	2.32947
2305	FOXM1	NM_202003	2.53151
257019	FRMD3	ENST00000465485	2.02792
10129	FRY	ENST00000267067	2.08493
2495	FTH1	NM_002032	2.04202
53826	FXYD6	AK290757	2.18859
8324	FZD7	NM_003507	2.20381
11345	GABARAPL2	ENSOANT00000012994	2.05623
2581	GALC	NM_000153	2.11404
2592	GALT	AK303279	2.20381
2625	GATA3	AK298213	2.08493
2631	GBAS	NM_001483	2.36199
2632	GBE1	AK300620	2.20381
26301	GBGT1	AK074944	2.05623
10985	GCN1L1	NM_006836	2.07053
78997	GDAP1L1	ENST00000262604	2.07053
2671	GFER	NM_005262	2.04202
79893	GGNBP2	AK301614	2.14355
10052	GJC1	NM_001080383	2.05623
2745	GLRX	ENST00000379979	2.65737
79709	GLT25D1	NM_024656	2.2974
2746	GLUD1	AK294685	2.04202
29926	GMPPA	ENST00000373917	2.07053
51292	GMPR2	ENST00000348719	2.15846
2783	GNB2	ENST00000470354	2.56685
84572	GNPTG	AK126110	2.05623
23015	GOLGA8A	ENST00000473125	2.58471
51280	GOLM1	NM_016548	2.02792
2805	GOT1	ENST00000489349	2.02792
2821	GPI	AK301103	2.54912
9737	GPRASP1	ENST00000332262	2.17347
114928	GPRASP2	NM_138437	2.17347
26086	GPSM1	NM_001145639	2.12874
2879	GPX4	NM_002085	2.05623
56850	GRIPAP1	NM_020137	2.01391
2937	GSS	NM_000178	2.21914
2941	GSTA4	ENST00000370960	2.26577
373156	GSTK1	AK295592	2.25012
2947	GSTM3	NM_001046560	2.86791
9446	GSTO1	ENST00000445155	2.01391
2950	GSTP1	ENST00000495996	2.53151
404672	GTF2H5	AK055106	2.63902
9569	GTF2IRD1	ENST00000486086	2.07053
55766	H2AFJ	AK303301	2.41162
115106	HAUS1	XM_001140633	2.14355
23354	HAUS5	NM_015302	2.04202
93323	HAUS8	AK295994	2.07053
3069	HDLBP	ENST00000494862	2.60268
25938	HEATR5A	NM_015473	2.01391
55502	HES6	NM_001142853	2.53151
10614	HEXIM1	AK313557	2.12874
55733	HHAT	NM_001122834	2.02792
26275	HIBCH	ENST00000486981	2.17347
192286	HIGD2A	NM_138820	2.71321
3094	HINT1	ENST00000506207	2.07053
3105	HLA-A	AK225789	2.32947
10363	HMG20A	NM_018200	2.09943
10362	HMG20B	AK129638	2.07053
3163	HMOX2	NM_001127206	2.15846
220988	HNRNPA3	ENST00000412538	2.01391
3184	HNRNPD	ENST00000313899	2.05623
3192	HNRNPU	AK095525	2.17347
100124700	HOTAIR	NR_003716	3.01049
3221	HOXC4	ENST00000312492	2.17347
3222	HOXC5	NM_018953	2.17347
3295	HSD17B4	AK293254	2.01391
51668	HSPB11	ENST00000371378	2.04202
29094	HSPC159	AK092165	2.21914
10553	HTATIP2	ENST00000533914	2.12874
219844	HYLS1	ENST00000526028	2.07053
285148	IAH1	ENST00000490621	3.24901
3399	ID3	AK225965	2.39496
3417	IDH1	ENSPTRT00000023853	2.36199
3418	IDH2	ENSCAFT00000035382	2.73208
3421	IDH3G	ENSPTRT00000045627	2.09943
51278	IER5	NM_016545	2.26577
122509	IFI27L1	NM_145249	2.2974
83982	IFI27L2	NM_032036	2.28153
3434	IFIT1	AK308688	2.39496
347252	IGFBPL1	AK055716	2.23457
3590	IL11RA	NM_004512	3.16017
54756	IL17RD	AK092579	2.07053
26512	INTS6	NM_012141	2.07053
55705	IPO9	AK027532	2.18859
3654	IRAK1	ENST00000444230	2.05623
64207	IRF2BPL	ENST00000238647	2.44528
23421	ITGB3BP	ENST00000492655	2.01391
81618	ITM2C	ENST00000326407	2.2974
3712	IVD	ENST00000427727	2.26577
84502	JPH4	NM_032452	2.49666
2648	KAT2A	NM_021078	2.23457
3757	KCNH2	ENSBTAT00000005328	2.21914
3785	KCNQ2	AK293727	2.14355
8570	KHSRP	AK052249	2.32947
23514	KIAA0146	ENST00000518060	2.18859
22889	KIAA0907	XM_001070697	2.05623
26128	KIAA1279	XM_507827	2.17347
85459	KIAA1731	AK057804	2.04202
84437	KIAA1826	NM_032424	2.08493
22920	KIFAP3	NM_014970	2.46229
126823	KLHDC9	ENST00000475934	2.08493
59349	KLHL12	NM_021633	2.01391
55975	KLHL7	NM_001031710	2.39496
9735	KNTC1	ENSMMUT00000010566	2.07053
200185	KRTCAP2	NM_173852	2.69447
51110	LACTB2	NM_001076045	2.08493
8270	LAGE3	ENST00000407062	2.18859
3912	LAMB1	ENST00000412968	2.23457
3915	LAMC1	NM_002293	2.20381
3927	LASP1	NM_006148	2.47942
84458	LCOR	AK023248	2.07053
3939	LDHA	AK296089	2.53151
10609	LEPREL4	ENSECAT00000021506	2.42839
3959	LGALS3BP	AK295442	2.08493
5641	LGMN	XM_001927082	2.37841
3978	LIG1	AK225863	2.09943
22998	LIMCH1	NM_001112718	2.07053
64130	LIN7B	ENST00000391864	2.04202
286826	LIN9	NM_173083	2.09943
3988	LIPA	AK096406	2.34567
128077	LIX1L	AK128733	2.21914
100129250	LOC100129250	ENST00000458036	2.46229
100131540	LOC100131540	AK129921	2.78949
100505576	LOC100505576	XR_109380	2.62079
100505641	LOC100505641	XR_110035	2.04202
100505687	LOC100505687	ENST00000482098	2.07053
100505749	LOC100505749	XR_113554	2.34567
100505879	LOC100505879	ENST00000416966	2.09943
100505938	LOC100505938	XR_108740	2.08493
100506649	LOC100506649	XR_114622	2.12874
100506783	LOC100506783	ENST00000440016	2.65737
100506969	LOC100506969	XR_114975	2.12874
100507057	LOC100507057	XR_113601	3.01049
100507230	LOC100507230	XR_115143	2.88786
100507345	LOC100507345	XR_114661	2.01391
100507410	LOC100507410	XR_115150	2.41162
100507680	LOC100507680	XM_003119393	2.32947
100507703	LOC100507703	XM_003119238	2.32947
100508330	LOC100508330	XR_115097	2.62079
100508927	LOC100508927	XR_112599	2.36199
100509448	LOC100509448	XR_114195	2.53151
100509886	LOC100509886	XR_113992	2.08493
100509926	LOC100509926	XR_112478	2.04202
100510159	LOC100510159	XR_113474	2.04202
100510327	LOC100510327	XM_003120506	2.32947
152217	LOC152217	NR_024388	2.2974
388789	LOC388789	ENST00000435844	2.26577
389834	LOC389834	NR_027420	2.05623
401233	LOC401233	AK128391	2.09943
401431	LOC401431	NR_027040	2.01391
643749	LOC643749	ENST00000440001	2.2974
645722	LOC645722	XM_944447	2.94854
729991	LOC729991	NM_001145784	3.22657
4207	LOC729991-MEF2B	ENST00000488252	3.22657
730101	LOC730101	NR_024405	2.14355
22859	LPHN1	AK022001	2.07053
9890	LPPR4	ENST00000370185	2.31338
84918	LRP11	AK027641	2.08493
122769	LRR1	AK293156	3.43426
9208	LRRFIP1	NM_001137550	2.11404
84967	LSM10	ENST00000476041	2.02792
25804	LSM4	NM_012321	2.18859
84316	LSMD1	NM_032356	2.15846
4047	LSS	NM_002340	2.42839
4048	LTA4H	ENSMODT00000010149	2.92817
51631	LUC7L2	AK297642	3.38698
51747	LUC7L3	AK225980	2.69447
4060	LUM	AK223177	2.32947
57226	LYRM2	ENSMODT00000023185	2.36199
144363	LYRM5	ENST00000381356	2.60268
90624	LYRM7	AK056991	2.08493
10296	MAEA	NM_001012604	2.02792
10916	MAGED2	NM_014599	2.17347
378938	MALAT1	NR_002819	2.65737
4125	MAN2B1	ENSECAT00000024553	2.04202
9175	MAP3K13	ENST00000438798	2.44528
93487	MAPK1IP1L	NM_144578	2.08493
83742	MARVELD1	NM_031484	2.14355
84930	MASTL	AK225319	2.34567
51360	MBTPS2	AK056736	2.05623
90411	MCFD2	ENST00000479225	2.02792
79772	MCTP1	ENST00000312202	2.02792
4192	MDK	ENST00000407067	2.02792
9442	MED27	ENST00000372184	2.11404
55384	MEG3	ENST00000423456	2.23457
56257	MEPCE	ENST00000471065	2.36199
124512	METTL23	ENST00000317409	3.11666
29081	METTL5	ENST00000410097	2.07053
25840	METTL7A	AK225595	2.04202
4239	MFAP4	NM_002404	2.09943
4241	MFI2	NM_005929	2.01391
64747	MFSD1	AK301680	2.21914
113691	MGC16703	NR_003608	2.04202
4256	MGP	NM_000900	2.51403
4259	MGST3	ENST00000404549	2.05623
54069	MIS18A	NM_018944	2.17347
129531	MITD1	ENST00000466880	2.15846
4289	MKLN1	ENST00000468830	2.12874
2872	MKNK2	NM_017572	2.14355
23608	MKRN1	ENST00000475010	3.13834
326625	MMAB	NM_052845	2.08493
4313	MMP2	NM_031054	2.26577
84057	MND1	AK312172	2.04202
64112	MOAP1	NM_022151	2.88786
9526	MPDU1	AK225401	2.09943
4358	MPV17	NM_002437	2.56685
124995	MRPL10	AK293624	2.15846
64981	MRPL34	NM_023937	2.54912
84545	MRPL43	NM_176794	2.02792
26589	MRPL46	AK006415	2.26577
740	MRPL49	ENST00000531705	2.90794
116540	MRPL53	NM_053050	2.25012
51021	MRPS16	AK025715	2.62079
28973	MRPS18B	AK311890	2.15846
64432	MRPS25	AK024702	2.08493
64949	MRPS26	ENST00000380325	2.02792
64968	MRPS6	NM_032476	2.28153
57504	MTA3	ENST00000475383	2.21914
23787	MTCH1	AK225628	2.71321
23788	MTCH2	AK295218	2.08493
123263	MTFMT	XM_001174301	2.05623
8897	MTMR3	ENST00000323630	2.01391
10651	MTX2	AK303564	2.26577
80198	MUS81	ENST00000529742	2.09943
4594	MUT	AK312611	2.18859
63915	MUTED	NM_201280	2.07053
83463	MXD3	AK303397	2.18859
653784	MZT2A	ENST00000309451	2.63902
9683	N4BP1	AK124782	2.04202
10135	NAMPT	NM_005746	2.41162
54187	NANS	ENST00000427646	2.07053
89796	NAV1	AK091567	2.01391
4077	NBR1	NM_005899	2.28153
83988	NCALD	NM_001040628	2.08493
23310	NCAPD3	ENST00000534548	2.14355
29781	NCAPH2	ENST00000395701	2.08493
51517	NCKIPSD	NM_184231	2.31338
266655	NCRNA00094	ENST00000432807	2.09943
642946	NCRNA00292	NR_027286	2.42839
80762	NDFIP1	NM_030571	2.94854
4694	NDUFA1	ENST00000371437	2.56685
126328	NDUFA11	NM_175614	2.62079
51079	NDUFA13	AK293859	2.75108
4695	NDUFA2	ENST00000512088	2.18859
4696	NDUFA3	ENST00000417328	2.78949
4701	NDUFA7	NM_005001	2.78949
4702	NDUFA8	NM_014222	2.26577
25915	NDUFAF3	ENST00000395457	2.39496
4707	NDUFB1	NM_004545	2.39496
4716	NDUFB10	ENSMMUT00000039663	3.24901
54539	NDUFB11	NM_019056	2.37841
4708	NDUFB2	NM_004546	3.09513
4714	NDUFB8	AK289579	2.11404
4720	NDUFS2	ENST00000492153	2.32947
4724	NDUFS4	ENST00000506765	2.09943
374291	NDUFS7	AK289671	2.58471
4728	NDUFS8	ENST00000531282	2.07053
4723	NDUFV1	ENST00000527355	2.04202
283131	NEAT1	NR_028272	2.78949
4738	NEDD8	ENST00000532742	2.12874
4747	NEFL	AK299095	2.41162
55247	NEIL3	NM_018248	2.42839
29937	NENF	AK074431	2.17347
81831	NETO2	AK027630	2.02792
27247	NFU1	AK300700	2.46229
8508	NIPSNAP1	AK298816	2.23457
25934	NIPSNAP3A	NM_015469	2.32947
56954	NIT2	AK313704	2.44528
4833	NME4	NM_005009	2.31338
51070	NOSIP	AK291535	2.15846
56654	NPDC1	ENST00000496498	2.14355
27031	NPHP3	ENST00000496418	2.28153
100532724	NPHP3-ACAD11	NR_037804	2.28153
10641	NPRL2	AK292196	2.01391
4885	NPTX2	NM_002523	2.20381
1728	NQO1	ENSMMUT00000027652	2.47942
4835	NQO2	AK311746	2.23457
2063	NR2F6	ENSDART00000139816	2.02792
11270	NRM	ENST00000493410	2.07053
64324	NSD1	ENST00000424831	2.80889
4905	NSF	NM_006178	2.18859
25936	NSL1	AK303250	2.01391
260294	NSUN5P2	AK292107	2.08493
221294	NT5DC1	NM_152729	2.09943
4913	NTHL1	NM_002528	2.15846
84284	NTPCR	AK316591	2.56685
51667	NUB1	ENST00000355851	2.08493
4682	NUBP1	AK223204	2.20381
4521	NUDT1	NM_198954	2.09943
79902	NUP85	AK298519	2.46229
4940	OAS3	NM_006187	2.08493
4942	OAT	NM_000274	2.46229
79035	OBFC2B	ENST00000380198	2.11404
23363	OBSL1	ENSMUST00000127507	2.14355
4967	OGDH	NM_002541	2.12874
55753	OGDHL	AK303729	2.01391
11339	OIP5	NM_007280	2.15846
84876	ORAI1	NM_032790	2.01391
4999	ORC2	ENST00000234296	2.04202
29095	ORMDL2	AK223180	2.28153
114876	OSBPL1A	AK301862	2.21914
26031	OSBPL3	NM_145321	2.04202
100128731	OST4	ENST00000429985	3.11666
5018	OXA1L	ENST00000481218	2.14355
80336	PABPC1L	ENST00000482486	2.15846
5050	PAFAH1B3	ENST00000262890	2.32947
79728	PALB2	NM_024675	2.32947
23022	PALLD	ENST00000503290	2.04202
9061	PAPSS1	NM_001106471	2.41162
79957	PAQR6	AK295916	2.05623
5096	PCCB	ENST00000473073	2.28153
5106	PCK2	AK301400	2.12874
55251	PCMTD2	NM_001104925	2.36199
5118	PCOLCE	ENST00000472348	2.62079
26577	PCOLCE2	ENST00000470795	2.14355
58488	PCTP	NM_001102402	2.08493
51449	PCYOX1	NM_016297	2.17347
78991	PCYOX1L	ENST00000514349	2.02792
5833	PCYT2	AK316385	2.14355
27250	PDCD4	ENST00000498367	2.39496
10015	PDCD6IP	NR_027867	2.69447
5082	PDCL	AK024980	2.36199
347862	PDDC1	ENST00000526325	2.23457
5160	PDHA1	AK293250	2.26577
8572	PDLIM4	AK225407	2.08493
57026	PDXP	AK057265	2.04202
51248	PDZD11	AK032327	2.42839
375033	PEAR1	ENST00000469390	2.08493
553115	PEF1	NM_012392	2.01391
57162	PELI1	AK022261	2.02792
5188	PET112L	ENSGALT00000016422	2.08493
5213	PFKM	AK303681	2.23457
5217	PFN2	NM_053024	2.04202
80055	PGAP1	AK124764	2.26577
283871	PGP	NM_001042371	2.14355
79960	PHF17	NM_024900	2.28153
26147	PHF19	NM_015651	2.12874
5257	PHKB	XM_002694773	2.04202
5264	PHYH	ENST00000534344	2.05623
5279	PIGC	NM_153747	2.09943
54872	PIGG	ENST00000505800	2.07053
51227	PIGP	ENSPTRT00000064786	2.37841
51604	PIGT	AK225517	2.21914
128869	PIGU	AK301900	2.37841
284098	PIGW	NM_178517	2.37841
84992	PIGY	NM_032906	2.02792
5569	PKIA	ENST00000396418	2.46229
23646	PLD3	ENST00000486134	2.14355
59339	PLEKHA2	AK057205	2.47942
9842	PLEKHM1	AK299116	2.39496
5358	PLS3	NM_001136025	2.02792
23654	PLXNB2	ENSPTRT00000067718	2.21914
23129	PLXND1	ENST00000504524	2.17347
25953	PNKD	ENST00000469689	2.20381
55228	PNMAL1	NM_018215	2.11404
5411	PNN	NM_002687	2.41162
10957	PNRC1	ENST00000336032	2.32947
10714	POLD3	NM_006591	2.04202
84271	POLDIP3	NM_178136	2.17347
5427	POLE2	ENSECAT00000014376	2.88786
51082	POLR1D	NM_015972	2.42839
5430	POLR2A	AK304882	2.51403
5441	POLR2L	NM_021128	2.94854
55718	POLR3E	AK296813	2.09943
84265	POLR3GL	ENST00000369313	2.41162
51367	POP5	NM_198202	2.34567
84513	PPAPDC1B	NM_001102560	2.05623
79144	PPDPF	ENST00000370178	2.18859
5478	PPIA	AK130101	2.23457
90673	PPP1R3E	AK296016	2.05623
5510	PPP1R7	ENST00000479821	2.51403
5518	PPP2R1A	ENST00000444322	2.12874
5532	PPP3CB	NM_001142354	2.18859
23532	PRAME	AK316395	2.09943
768206	PRCD	AK054729	2.92817
7001	PRDX2	AK293957	2.75108
25824	PRDX5	NM_012094	2.23457
10113	PREB	ENST00000406567	2.11404
9581	PREPL	NM_006036	2.01391
144165	PRICKLE1	NM_001144883	2.18859
5557	PRIM1	ENSMMUT00000006403	2.07053
3275	PRMT2	AK223157	2.15846
5635	PRPSAP1	ENSECAT00000014219	2.21914
56952	PRTFDC1	XM_001156975	3.13834
158471	PRUNE2	ENST00000492157	2.31338
5660	PSAP	NM_001042465	2.07053
55851	PSENEN	AK312233	2.02792
5692	PSMB4	AK294149	2.21914
5721	PSME2	AK225876	2.78949
389362	PSMG4	ENST00000380306	2.47942
145482	PTGR2	NM_152444	2.04202
53635	PTOV1	NM_017432	2.18859
114971	PTPMT1	AK294640	2.12874
5827	PXMP2	NM_018663	2.18859
29920	PYCR2	NM_013328	2.01391
23475	QPRT	AK293195	3.41054
169714	QSOX2	ENSPTRT00000047257	2.51403
8766	RAB11A	XM_001496510	2.25012
53917	RAB24	AK308155	2.02792
10567	RABAC1	AK046109	2.80889
10244	RABEPK	AK290768	2.18859
5877	RABIF	NM_002871	2.11404
5888	RAD51	ENST00000525066	2.18859
10635	RAD51AP1	NM_001130862	2.39496
5891	RAGE	ENST00000521937	2.08493
84991	RBM17	ENST00000429138	2.07053
55147	RBM23	NM_001077352	2.63902
1102	RCBTB2	NM_001268	2.07053
343035	RD3	ENST00000484910	2.28153
5962	RDX	ENSRNOT00000034924	2.8481
9985	REC8	AK291191	2.09943
5983	RFC3	NM_181558	2.12874
5984	RFC4	NM_181573	2.26577
5997	RGS2	NM_002923	2.2974
5999	RGS4	NM_001102445	2.20381
58480	RHOU	ENSGALT00000029257	2.07053
9699	RIMS2	ENST00000523362	2.34567
10535	RNASEH2A	AK315327	2.32947
84153	RNASEH2C	AK297660	3.43426
388591	RNF207	AK056658	2.20381
9025	RNF8	AK222765	2.04202
55599	RNPC3	AK057799	2.18859
140823	ROMO1	ENST00000336695	3.50642
6117	RPA1	AK289704	2.05623
6118	RPA2	AK300691	2.53151
26015	RPAP1	AK022794	2.04202
6139	RPL17	ENST00000318240	2.25012
100526842	RPL17-C18ORF32	NM_001199356	2.25012
116832	RPL39L	NM_052969	2.20381
54913	RPP25	AK000381	2.07053
51065	RPS27L	ENST00000462430	2.63902
25914	RTTN	NM_173630	2.08493
22902	RUFY3	AK294421	2.07053
146923	RUNDC1	AK055627	2.15846
10069	RWDD2B	ENST00000486719	2.14355
25950	RWDD3	ENST00000419345	2.05623
6275	S100A4	NM_019554	2.71321
6277	S100A6	ENST00000462951	2.20381
64766	S100PBP	AK022965	2.04202
1903	S1PR3	NM_005226	2.32947
29901	SAC3D1	ENST00000529996	2.21914
6303	SAT1	ENST00000342463	2.01391
51097	SCCPDH	ENST00000366509	2.36199
6447	SCG5	ENST00000475752	2.78949
60592	SCOC	ENST00000339543	2.56685
59342	SCPEP1	NM_021626	2.01391
6386	SDCBP	NM_005625	2.46229
6397	SEC14L1	NM_001039573	2.25012
8991	SELENBP1	ENST00000427977	2.02792
6415	SEPW1	NM_003009	2.28153
871	SERPINH1	ENST00000526638	2.08493
56256	SERTAD4	AK021425	2.15846
23451	SF3B1	ENSRNOT00000018478	2.15846
25957	SFRS18	ENST00000476159	2.26577
27352	SGSM3	ENST00000469719	2.15846
57630	SH3RF1	AK026726	2.07053
56961	SHD	ENSBTAT00000023069	2.49666
6472	SHMT2	AK295941	2.34567
10280	SIGMAR1	NM_147157	2.02792
221150	SKA3	NM_145061	2.11404
8273	SLC10A3	NM_019848	2.18859
220963	SLC16A9	NM_194298	2.12874
6570	SLC18A1	NM_003053	2.21914
6576	SLC25A1	AK292313	2.26577
8402	SLC25A11	AK313010	2.01391
51629	SLC25A39	AK026060	2.32947
291	SLC25A4	AK291902	2.47942
7779	SLC30A1	NM_021194	2.04202
55676	SLC30A6	NM_017964	2.25012
347734	SLC35B2	AK293344	2.21914
91252	SLC39A13	ENST00000533076	2.09943
55974	SLC50A1	NM_001122839	2.65737
6526	SLC5A3	NM_006933	2.65737
6530	SLC6A2	NM_001172504	2.15846
6586	SLIT3	NM_003062	2.32947
9748	SLK	ENST00000335753	2.51403
23583	SMUG1	ENST00000504338	2.01391
56950	SMYD2	NM_020197	2.25012
64754	SMYD3	XM_001914915	2.46229
6616	SNAP25	NM_030991	2.04202
9892	SNAP91	ENST00000518312	2.08493
6619	SNAPC3	ENST00000490969	2.31338
6625	SNRNP70	AK293120	2.32947
58533	SNX6	NM_021249	2.18859
6647	SOD1	ENST00000470944	3.07375
8470	SORBS2	ENST00000478461	2.05623
6654	SOS1	NM_005633	2.18859
9552	SPAG7	ENSPTRT00000015894	2.31338
6678	SPARC	ENST00000520687	2.31338
64847	SPATA20	AK225189	2.05623
202051	SPATA24	ENST00000507779	2.12874
23013	SPEN	AK000882	2.12874
6687	SPG7	AK094627	2.01391
10638	SPHAR	NM_006542	2.02792
6717	SRI	AK310366	2.09943
6767	ST13	ENST00000216218	2.44528
6794	STK11	AK128518	2.02792
10494	STK25	AK303719	2.47942
11075	STMN2	AK308557	2.90794
6812	STXBP1	ENST00000373299	2.01391
6814	STXBP3	NM_007269	2.01391
10923	SUB1	NM_006713	2.14355
8803	SUCLA2	NM_003850	3.24901
10147	SUGP2	AK074842	2.01391
6612	SUMO3	NM_006936	2.26577
9145	SYNGR1	NM_145738	2.23457
11346	SYNPO	XM_527075	2.08493
6860	SYT4	NM_020783	2.21914
6891	TAP2	AK225657	2.12874
202018	TAPT1	AK074494	2.07053
23435	TARDBP	NM_007375	2.04202
8887	TAX1BP1	AK296720	2.21914
6902	TBCA	AK128395	2.05623
85012	TCEAL3	NM_001006933	2.17347
79921	TCEAL4	NM_001006937	2.31338
10732	TCFL5	NM_006602	2.23457
79600	TCTN1	ENST00000480648	2.09943
11022	TDRKH	NM_001083963	2.05623
7041	TGFB1I1	NM_015927	2.2974
79178	THTPA	NR_023314	2.17347
7070	THY1	ENST00000528295	2.11404
8914	TIMELESS	AK022702	2.73208
26521	TIMM8B	ENST00000507614	2.51403
7077	TIMP2	NM_003255	2.15846
7083	TK1	ENST00000405273	2.02792
7086	TKT	AK293438	2.96905
83941	TM2D1	ENST00000496465	2.23457
51768	TM7SF3	AK002031	2.39496
7009	TMBIM6	NM_001098576	2.08493
11018	TMED1	NM_006858	2.63902
283578	TMED8	AK025695	2.31338
54664	TMEM106B	AK090805	2.02792
79022	TMEM106C	AK299154	2.56685
84314	TMEM107	NM_032354	2.02792
83862	TMEM120A	ENST00000440632	2.08493
10430	TMEM147	ENST00000477168	2.47942
28978	TMEM14A	NM_014051	2.46229
54958	TMEM160	NM_017854	2.36199
153339	TMEM167A	AK000174	3.18215
23306	TMEM194A	NM_001130963	2.15846
79064	TMEM223	NM_001080501	2.14355
440026	TMEM41B	ENST00000299596	2.05623
55529	TMEM55A	ENST00000285419	2.2974
85025	TMEM60	NM_032936	2.12874
25963	TMEM87A	AK297816	2.20381
92162	TMEM88	NM_203411	2.01391
58986	TMEM8A	NM_021259	2.18859
252839	TMEM9	AK303843	2.26577
56255	TMX4	ENST00000246024	2.14355
10953	TOMM34	AK129538	2.39496
26092	TOR1AIP1	ENST00000367610	2.08493
163590	TOR1AIP2	ENST00000482587	2.14355
9540	TP53I3	AK297579	3.78423
58476	TP53INP2	ENST00000374809	2.05623
8459	TPST2	AK304545	2.67586
66008	TRAK2	NM_015049	2.20381
126003	TRAPPC5	AK292001	2.65737
11277	TREX1	AK315196	2.31338
8805	TRIM24	ENST00000343526	2.28153
4591	TRIM37	NM_015294	2.37841
11078	TRIOBP	AK096634	2.49666
9325	TRIP4	AK314319	2.09943
60487	TRMT11	XM_001165947	2.11404
57570	TRMT5	NM_020810	3.05252
7216	TRO	ENST00000420798	2.04202
8848	TSC22D1	NM_183422	2.71321
1831	TSC22D3	ENST00000315660	2.08493
81628	TSC22D4	NM_030935	2.12874
116461	TSEN15	ENST00000457455	2.11404
79042	TSEN34	ENST00000429671	2.39496
283989	TSEN54	ENST00000434205	2.25012
7251	TSG101	NM_006292	2.37841
6302	TSPAN31	XM_001116442	2.04202
7102	TSPAN7	NM_004615	2.08493
706	TSPO	NM_007311	2.05623
64061	TSPYL2	NM_022117	2.31338
7260	TSSC1	ENSCAFT00000005219	2.2974
7263	TST	ENST00000249042	2.07053
55761	TTC17	NM_018259	2.20381
284900	TTC28-AS1	ENST00000428818	2.04202
7267	TTC3	ENST00000476784	2.18859
123016	TTC8	NM_198310	2.05623
9675	TTI1	AK011692	2.01391
7275	TUB	NM_177972	2.25012
51175	TUBE1	AK026242	2.12874
7283	TUBG1	AK313339	2.77022
7286	TUFT1	NM_020127	2.02792
57544	TXNDC16	NM_020784	2.49666
7297	TYK2	AK308360	2.12874
7319	UBE2A	AK223045	2.05623
7336	UBE2V2	ENST00000523111	2.05623
55148	UBR7	NM_175748	2.05623
7351	UCP2	AK025742	2.78949
51506	UFC1	ENST00000483191	2.67586
7360	UGP2	AK300731	2.08493
51720	UIMC1	NM_016290	2.26577
25989	ULK3	AK075047	2.63902
10497	UNC13B	ENST00000378496	2.05623
29796	UQCR10	AK225973	2.04202
7384	UQCRC1	ENSECAT00000021734	2.34567
8237	USP11	ENST00000467378	2.44528
9958	USP15	NM_006313	2.25012
7419	VDAC3	ENST00000417062	2.54912
112936	VPS26B	NM_052875	2.25012
51160	VPS28	ENST00000533806	2.09943
51699	VPS29	NM_057180	2.12874
222008	VSTM2A	ENST00000302287	2.09943
64743	WDR13	AK000570	2.11404
80232	WDR26	ENST00000480676	2.05623
89891	WDR34	ENSMUST00000139145	2.02792
11091	WDR5	NM_052821	2.07053
84058	WDR54	ENST00000480089	2.08493
284403	WDR62	ENSMMUT00000027688	2.04202
26100	WIPI2	ENST00000479690	2.60268
56897	WRNIP1	ENST00000415856	2.05623
7511	XPNPEP1	NM_020383	2.08493
9213	XPR1	NM_001135669	2.09943
7515	XRCC1	NM_006297	2.12874
54059	YBEY	AK294975	2.05623
10897	YIF1A	AK226003	2.44528
81555	YIPF5	NM_001024947	2.26577
253461	ZBTB38	AK055693	2.25012
79882	ZC3H14	AK303123	2.02792
219654	ZCCHC24	NM_153367	2.04202
9765	ZFYVE16	ENST00000512907	2.04202
10778	ZNF271	ENST00000465539	2.02792
7580	ZNF32	NM_001005368	2.11404
162967	ZNF320	NM_207333	2.36199
27309	ZNF330	AK294089	2.04202
84858	ZNF503	ENST00000372524	2.14355
84450	ZNF512	NM_032434	2.05623
163033	ZNF579	NM_152600	2.01391
100289635	ZNF605	NM_183238	2.20381
374655	ZNF710	ENST00000268154	2.17347
283489	ZNF828	NM_032436	2.17347
342892	ZNF850	NM_001193552	2.21914
65982	ZSCAN18	NM_001145542	2.12874
90204	ZSWIM1	ENST00000372520	2.09943
125150	ZSWIM7	ENST00000497434	2.09943
79699	ZYG11B	NM_024646	2.09943
Downregulated genes
Gene ID	Gene Symbol	Accession Number	Fold change
259266	ASPM	AK001380	-2.02792
51582	AZIN1	ENSRNOT00000007372	-2.07053
659	BMPR2	AK023426	-2.32947
84909	C9orf3	ENST00000482056	-2.71321
253559	CADM2	ENST00000383699	-2.11404
22900	CARD8	AK311079	-2.07053
1476	CSTB	ENST00000291568	-2.04202
22943	DKK1	XM_001098844	-2.67586
10049	DNAJB6	NM_058246	-2.31338
10209	EIF1	ENST00000469257	-2.07053
1996	ELAVL4	ENST00000492299	-2.39496
55632	G2E3	XM_001114675	-2.02792
2557	GABRA4	AK090780	-2.07053
3082	HGF	NM_001010934	-2.02792
3149	HMGB3	NM_005342	-2.2974
3326	HSP90AB1	ENST00000441736	-2.09943
3309	HSPA5	ENST00000324460	-2.08493
50802	IGK@	ENST00000430694	-2.04202
3609	ILF3	AK291617	-2.04202
54556	ING3	ENST00000445699	-2.28153
80333	KCNIP4	NM_025221	-2.54912
9834	KIAA0125	NR_026800	-2.39496
4005	LMO2	NM_005574	-2.02792
348801	LNP1	XM_001143500	-2.21914
100507047	LOC100507047	XR_109234	-2.20381
100507150	LOC100507150	XR_113606	-2.05623
100507319	LOC100507319	XR_114278	-2.71321
100508048	LOC100508048	XR_114920	-2.20381
23764	MAFF	NM_001161574	-2.21914
441024	MTHFD2L	ENST00000325278	-2.02792
4907	NT5E	AK075083	-2.02792
54726	OTUD4	AK056597	-2.11404
115294	PCMTD1	XM_519755	-2.12874
5578	PRKCA	AK125425	-2.01391
55269	PSPC1	NR_003272	-2.02792
51132	RLIM	ENST00000349225	-2.21914
132112	RTP1	NM_153708	-2.09943
6573	SLC19A1	ENST00000468508	-2.09943
23657	SLC7A11	NM_014331	-2.04202
85028	SNHG12	AK092096	-2.20381
26799	SNORD50A	ENST00000433843	-2.90794
26769	SNORD81	ENST00000434796	-2.02792
6745	SSR1	AK222762	-2.02792
64220	STRA6	NM_001142620	-2.41162
10492	SYNCRIP	AK294212	-2.65737
