# Supplementary material for: Discovery of Potent Broad Spectrum Antivirals Derived from Marine Actinobacteria
Source: PLoS One. 2013 Dec 5;8(12):e82318. doi: 10.1371/journal.pone.0082318 (PMC3857800; doi:10.1371/journal.pone.0082318)
Supplement: Table S4 — Comparison of BE(2)-C transcriptional responses to S. kaviengensis-derived compound F7E2e or commercial antimycin A. (XLSX) [file pone.0082318.s008.xlsx]

## Sheet: Sheet1
Supplemental Table S4. Comparison between S. kaviengensis F7E2e and antimycin A responses in BE(2)-C cells
3 independent sets each - Genomatix analysis (1% FDR, 3 probe minimum coverage, 2-fold change)
ORF and LOC transcripts removed
	F7E2e	Antimycin A
Gene Symbol	Fold change	Fold change	Difference		Co-regulated genes
ABCB6	2.25012	2.34567	0.095553
ABCC5	2.08493	2.05623	0.0287038		Count	757
ABHD14A	2.07053	2.12874	0.0582106		Avg. fold change
ACAD11	2.20381	2.28153	0.0777173		(abs value)
ACAT1	2.51403	2.49666	0.0173656		F7E2e	2.29977
ACAT2	2.82843	2.8481	0.0196732		Antimycin A	2.30331
ACLY	2.39496	2.21914	0.175818
ACN9	2.11404	2.04202	0.0720119		Correlation
ACSL1	2.08493	2.12874	0.043809		R	0.960108
ACSS2	2.62079	2.67586	0.0550682		p-value	0
ACTA2	3.09513	2.9897	0.105431
ACTR10	2.49666	2.51403	0.0173656
ACY1	2.11404	2.17347	0.0594336		% concordance
ACYP1	2.21914	2.31338	0.0942375		All genes	61.246
ADCY7	2.11404	2.39496	0.280921		2.5 fold cut-off	75.7991
ADI1	2.20381	2.28153	0.0777173		3 fold cut-off	72.973
ADIPOR1	2.31338	2.56685	0.253475
ADSSL1	2.11404	2.08493	0.0291047
AES	2.12874	2.09943	0.029307
AHCYL1	2.17347	2.02792	0.145551
AIFM1	2.18859	2.20381	0.0152228
AIP	2.02792	2.01391	0.0140078
AK1	2.60268	2.54912	0.0535624
AKAP11	2.8481	2.37841	0.469686
AKAP12	2.08493	2.15846	0.0735251
AKR1C3	2.42839	2.49666	0.0682715
AKR7A2	2.02792	2.04202	0.0141053
ALDH2	2.17347	2.17347	0
ALDOC	2.77022	2.82843	0.0582081
ALG13	2.31338	2.36199	0.0486089
ALS2CR4	2.01391	2.11404	0.100125
AMY2B	2.28153	2.28153	0
ANAPC16	2.18859	2.21914	0.0305515
ANAPC5	2.31338	2.2974	0.0159796
ANGEL2	2.02792	2.28153	0.253609
ANXA7	2.14355	2.17347	0.0299228
AP2M1	2.53151	2.25012	0.281396
AP2S1	2.09943	2.05623	0.0432058
AP3B2	2.14355	2.07053	0.0730172
APEH	2.34567	2.41162	0.0659457
APOA1BP	2.34567	2.26577	0.0799022
APOC1	2.46229	2.51403	0.0517381
ARAP3	2.11404	2.20381	0.0897741
ARL3	2.05623	2.01391	0.0423165
ARL6IP4	2.58471	2.60268	0.017978
ARL6IP5	2.17347	2.2974	0.123927
ARMCX1	2.31338	2.31338	0
ARMCX5-GPRASP2	2.09943	2.17347	0.0740363
ARV1	2.28153	2.31338	0.0318489
AS3MT	2.37841	2.17347	0.204944
ASH2L	2.12874	2.17347	0.0447293
ASL	2.05623	2.09943	0.0432058
ASPHD1	2.37841	2.46229	0.0838745
ASRGL1	2.41162	2.37841	0.0332014
ASXL1	2.21914	2.14355	0.0755919
ATL1	2.32947	2.36199	0.0325181
ATOX1	2.26577	2.32947	0.0636995
ATP2C1	2.34567	2.18859	0.157083
ATP5D	2.08493	2.07053	0.0144017
ATP5G1	2.21914	2.42839	0.209251
ATP5G3	2.01391	2.04202	0.0281131
ATP5J2	3.29436	2.09943	1.19493
ATP5S	2.02792	2.05623	0.0283087
ATP6AP1	2.60268	2.62079	0.0181031
ATP6V0E2	2.21914	2.26577	0.0466288
ATP6V1F	2.42839	2.47942	0.0510256
ATPAF1	2.01391	2.07053	0.0566187
ATPIF1	2.46229	2.51403	0.0517381
ATRNL1	2.18859	2.08493	0.103656
AURKB	2.14355	2.14355	0
AVEN	2.05623	2.15846	0.102229
AZIN1	-2.17347	-2.07053	0.10294
B2M	2.15846	2.02792	0.130538
B3GALNT1	2.80889	2.60268	0.206206
B3GNT1	2.12874	2.14355	0.0148065
B3GNT9	2.12874	2.14355	0.0148065
B9D1	2.01391	2.08493	0.0710204
BARD1	2.02792	2.08493	0.0570125
BAX	2.20381	2.36199	0.158175
BBS2	2.41162	2.41162	0
BBX	2.04202	2.04202	0
BCAP29	2.39496	2.31338	0.081581
BCL2L2	2.28153	2.31338	0.0318489
BLCAP	2.07053	2.12874	0.0582106
BLOC1S1	2.05623	2.05623	0
BMPR2	-2.46229	-2.32947	0.132822
BOLA3	2.77022	2.8481	0.0778814
BRMS1L	2.09943	2.14355	0.0441135
BRP44	2.92817	3.01049	0.0823223
BUB3	2.21914	2.31338	0.0942375
CACNA2D2	2.37841	2.42839	0.0499755
CAD	2.04202	2.15846	0.116432
CAMTA1	2.41162	2.73208	0.320465
CARD8	-2.07053	-2.07053	0
CARHSP1	2.39496	2.26577	0.12919
CASP8	2.23457	2.37841	0.14384
CBX5	2.04202	2.62079	0.578763
CBX6	2.07053	2.05623	0.0143022
CC2D2A	2.08493	2.18859	0.103656
CCBL1	2.05623	2.09943	0.0432058
CCDC14	2.34567	2.39496	0.0492875
CCDC34	2.08493	2.15846	0.0735251
CCNE1	2.07053	2.09943	0.0289037
CCNK	2.11404	2.51403	0.399991
CCNL2	2.02792	2.14355	0.115628
CCS	2.12874	2.08493	0.043809
CD248	2.12874	2.18859	0.059847
CD276	2.26577	2.14355	0.122221
CDC25B	2.42839	2.42839	0
CDC42	2.54912	2.05623	0.492894
CDC45	2.62079	2.28153	0.339259
CDCA7L	2.23457	2.31338	0.0788022
CDH24	2.17347	2.39496	0.221488
CDK1	2.46229	2.42839	0.033899
CDK5RAP3	2.41162	2.46229	0.0506731
CENPH	2.51403	2.23457	0.279453
CENPM	2.09943	2.20381	0.104377
CEP55	2.25012	2.21914	0.030978
CETN2	2.67586	2.80889	0.133035
CHCHD10	2.36199	2.34567	0.0163154
CHD1L	2.31338	2.34567	0.0322935
CHGB	2.46229	2.08493	0.377357
CHMP2A	2.44528	2.26577	0.179513
CHTF18	2.41162	2.42839	0.0167741
CIAPIN1	2.62079	2.63902	0.018229
CISD2	2.51403	2.20381	0.310217
CIZ1	2.12874	2.12874	0
CKAP4	2.08493	2.07053	0.0144017
CLGN	2.20381	2.28153	0.0777173
CLU	2.28153	2.36199	0.0804578
CNP	2.18859	2.34567	0.157083
CNPY2	2.32947	2.07053	0.258937
CNRIP1	2.04202	2.01391	0.0281131
CNTNAP1	2.04202	2.25012	0.208093
COMMD4	2.25012	2.32947	0.0793503
COPE	2.05623	2.18859	0.13236
COPS6	3.31728	3.38698	0.069703
COPS7A	2.46229	2.31338	0.148912
COPZ1	2.04202	2.02792	0.0141053
COQ10A	2.23457	2.39496	0.160383
COQ9	2.80889	2.90794	0.0990552
COX5B	2.09943	2.18859	0.089154
COX7B	2.77022	2.39496	0.375262
COX8A	2.58471	2.60268	0.017978
CPSF2	2.18859	2.46229	0.273701
CPT1C	2.07053	2.12874	0.0582106
CRABP1	2.31338	2.39496	0.081581
CSGALNACT2	2.2974	2.26577	0.0316291
CSNK1E	2.94854	2.18859	0.759951
CSRP2	2.26577	2.31338	0.0476087
CST3	2.21914	2.05623	0.162911
CSTB	2.63902	-2.04202	4.68104
CSTF3	2.20381	2.23457	0.030764
CTSB	2.23457	2.32947	0.094893
CTSL1	2.36199	2.04202	0.319961
CTSL2	2.12874	2.12874	0
CUEDC2	2.41162	2.44528	0.0336649
CUTA	2.21914	2.08493	0.134207
CUTC	2.20381	2.18859	0.0152228
CXXC5	2.01391	2.08493	0.0710204
CYC1	2.12874	2.04202	0.0867162
DCP1B	2.12874	2.14355	0.0148065
DCXR	2.80889	2.82843	0.0195374
DDAH1	2.21914	2.23457	0.0154353
DDX46	2.54912	2.23457	0.314547
DECR1	2.37841	2.34567	0.0327443
DENND4B	2.37841	2.44528	0.0668663
DGKZ	2.09943	2.20381	0.104377
DHTKD1	2.15846	2.23457	0.0761177
DHX30	2.17347	2.05623	0.117242
DIDO1	2.42839	2.54912	0.120732
DIS3L	2.09943	2.15846	0.0590231
DKK1	-2.78949	-2.67586	0.113632
DLD	2.12874	2.11404	0.0147043
DMXL2	2.25012	2.11404	0.136081
DNAJB6	-2.51403	-2.31338	0.20065
DNASE1L1	2.2974	2.36199	0.0645886
DNPEP	2.04202	2.11404	0.0720119
DONSON	2.18859	2.28153	0.0929401
DOT1L	2.09943	2.26577	0.166334
DPAGT1	2.15846	2.05623	0.102229
DPP3	2.18859	2.04202	0.146563
DPP8	2.41162	2.20381	0.207805
DPY19L3	2.26577	2.34567	0.0799022
DPY19L4	2.15846	2.08493	0.0735251
DPYSL3	2.86791	2.47942	0.388495
DSCC1	2.11404	2.04202	0.0720119
DTL	2.51403	2.60268	0.0886569
DTX3L	2.08493	2.23457	0.149643
DYNC2LI1	2.05623	2.01391	0.0423165
DYNLRB1	2.12874	2.14355	0.0148065
DYNLT1	3.31728	3.13834	0.178942
DZIP3	2.08493	2.09943	0.014502
EAPP	2.88786	2.69447	0.193391
EBP	2.32947	2.20381	0.125657
ECH1	3.68075	3.75809	0.0773403
ECSIT	2.01391	2.20381	0.189899
EFEMP2	2.07053	2.18859	0.118058
EFHA1	2.67586	2.54912	0.126734
EID2	2.15846	2.02792	0.130538
EIF2AK1	2.67586	2.63902	0.0368393
EIF2AK4	2.09943	2.20381	0.104377
EIF2D	2.01391	2.04202	0.0281131
ELAVL4	-2.47942	-2.39496	0.0844579
ELN	2.17347	2.15846	0.0150132
EMD	2.23457	2.39496	0.160383
EMP2	2.18859	2.12874	0.059847
ENDOG	2.2974	2.2974	0
ENO2	2.46229	2.62079	0.158498
ENPP2	2.31338	2.09943	0.213943
ENSA	2.60268	2.78949	0.186804
EPHX2	2.11404	2.37841	0.264378
ERCC1	2.08493	2.14355	0.0586155
ERGIC3	2.01391	2.09943	0.0855224
ESD	2.88786	2.28153	0.606331
ETFB	3.09513	3.20428	0.109149
EVL	2.01391	2.11404	0.100125
EXOC7	2.82843	2.8481	0.0196732
FABP3	2.71321	2.78949	0.0762786
FABP6	2.05623	2.11404	0.0578085
FADS1	2.90794	3.05252	0.144573
FAIM2	2.25012	2.18859	0.0615295
FAM113A	2.04202	2.21914	0.177115
FAM120AOS	2.14355	2.2974	0.15385
FAM125A	2.04202	2.04202	0
FAM127B	2.01391	2.07053	0.0566187
FAM167A	2.04202	2.08493	0.0429072
FAM188A	2.01391	2.21914	0.205228
FAM200B	2.26577	2.34567	0.0799022
FAM53C	2.15846	2.20381	0.0453537
FAM89A	2.17347	2.26577	0.092298
FAM96B	2.18859	2.07053	0.118058
FANCG	2.32947	2.39496	0.0654902
FANCI	2.53151	2.65737	0.125858
FASN	2.39496	2.62079	0.225829
FBXL15	2.20381	2.11404	0.0897741
FBXL5	2.17347	2.73208	0.558611
FBXO21	2.14355	2.63902	0.495469
FBXW2	2.02792	2.02792	0
FDFT1	2.47942	2.54912	0.069706
FDPS	2.56685	2.60268	0.0358319
FEV	2.39496	2.44528	0.0503231
FEZ2	2.02792	2.02792	0
FHOD1	2.08493	2.2974	0.212465
FIBP	2.37841	2.37841	0
FIS1	2.71321	2.90794	0.194736
FKBP15	2.02792	2.07053	0.0426108
FKBP1B	2.14355	2.26577	0.122221
FKBP3	2.75108	2.32947	0.421616
FOXM1	2.42839	2.53151	0.103124
FRMD3	2.05623	2.02792	0.0283087
FTH1	2.12874	2.04202	0.0867162
FXYD6	2.23457	2.18859	0.0459868
FZD7	2.12874	2.20381	0.0750698
G2E3	-2.04202	-2.02792	0.0141053
GABARAPL2	2.31338	2.05623	0.257149
GABRA4	-2.12874	-2.07053	0.0582106
GALC	2.04202	2.11404	0.0720119
GALT	2.08493	2.20381	0.118879
GATA3	2.08493	2.08493	0
GBAS	2.67586	2.36199	0.31387
GBE1	2.49666	2.20381	0.292851
GDAP1L1	2.21914	2.07053	0.148609
GFER	2.04202	2.04202	0
GLRX	2.41162	2.65737	0.245756
GLT25D1	2.11404	2.2974	0.183361
GLUD1	2.05623	2.04202	0.0142034
GMPPA	2.09943	2.07053	0.0289037
GMPR2	2.08493	2.15846	0.0735251
GNB2	2.82843	2.56685	0.261575
GOLGA8A	2.51403	2.58471	0.0706788
GOLM1	2.34567	2.02792	0.317751
GPI	2.47942	2.54912	0.069706
GPRASP1	2.09943	2.17347	0.0740363
GPRASP2	2.09943	2.17347	0.0740363
GPSM1	2.20381	2.12874	0.0750698
GPX4	2.01391	2.05623	0.0423165
GRIPAP1	2.05623	2.01391	0.0423165
GSS	2.14355	2.21914	0.0755919
GSTK1	2.15846	2.25012	0.0916604
GSTM3	2.86791	2.86791	0
GSTO1	2.47942	2.01391	0.465504
GSTP1	2.44528	2.53151	0.0862328
GTF2H5	2.51403	2.63902	0.124989
GTF2IRD1	2.05623	2.07053	0.0143022
H2AFJ	2.2974	2.41162	0.114219
HAUS5	2.01391	2.04202	0.0281131
HAUS8	2.12874	2.07053	0.0582106
HDLBP	2.54912	2.60268	0.0535624
HES6	2.36199	2.53151	0.169528
HEXIM1	2.02792	2.12874	0.100821
HIGD2A	2.73208	2.71321	0.0188718
HINT1	2.05623	2.07053	0.0143022
HLA-A	2.31338	2.32947	0.0160908
HMGB3	-2.36199	-2.2974	0.0645886
HMOX2	2.17347	2.15846	0.0150132
HNRNPA3	2.08493	2.01391	0.0710204
HNRNPU	2.2974	2.17347	0.123927
HOTAIR	2.75108	3.01049	0.25941
HOXC4	2.08493	2.17347	0.0885383
HOXC5	2.08493	2.17347	0.0885383
HSD17B4	2.11404	2.01391	0.100125
HSPA5	-2.37841	-2.08493	0.293483
HSPB11	2.18859	2.04202	0.146563
HSPC159	2.04202	2.21914	0.177115
HTATIP2	2.02792	2.12874	0.100821
IAH1	3.20428	3.24901	0.0447303
ID3	2.11404	2.39496	0.280921
IDH1	2.26577	2.36199	0.0962177
IDH2	2.71321	2.73208	0.0188718
IDH3G	2.01391	2.09943	0.0855224
IER5	2.54912	2.26577	0.283354
IFI27L1	2.46229	2.2974	0.164892
IFI27L2	2.08493	2.28153	0.196596
IFIT1	2.17347	2.39496	0.221488
IGFBPL1	2.53151	2.23457	0.296939
IL11RA	3.07375	3.16017	0.0864148
IL17RD	2.09943	2.07053	0.0289037
ING3	-2.09943	-2.28153	0.182094
INTS6	2.18859	2.07053	0.118058
IPO9	2.11404	2.18859	0.0745513
IRAK1	2.31338	2.05623	0.257149
IRF2BPL	2.96905	2.44528	0.523767
ITM2C	2.23457	2.2974	0.0628226
IVD	2.23457	2.26577	0.0311935
JPH4	2.26577	2.49666	0.230894
KCNH2	2.02792	2.21914	0.19122
KCNIP4	-2.18859	-2.54912	0.360534
KCNQ2	2.21914	2.14355	0.0755919
KIAA0125	-2.37841	-2.39496	0.0165432
KIAA0146	2.05623	2.18859	0.13236
KIAA0907	2.05623	2.05623	0
KIAA1279	2.11404	2.17347	0.0594336
KIAA1731	2.02792	2.04202	0.0141053
KIAA1826	2.18859	2.08493	0.103656
KIFAP3	2.31338	2.46229	0.148912
KLHDC9	2.08493	2.08493	0
KLHL12	2.05623	2.01391	0.0423165
KLHL7	2.44528	2.39496	0.0503231
KNTC1	2.02792	2.07053	0.0426108
KRTCAP2	2.75108	2.69447	0.0566167
LACTB2	2.01391	2.08493	0.0710204
LAGE3	2.14355	2.18859	0.0450404
LAMB1	2.23457	2.23457	0
LAMC1	2.09943	2.20381	0.104377
LASP1	2.47942	2.47942	0
LDHA	2.44528	2.53151	0.0862328
LEPREL4	2.36199	2.42839	0.0664044
LGALS3BP	2.02792	2.08493	0.0570125
LGMN	2.09943	2.37841	0.278981
LIG1	2.01391	2.09943	0.0855224
LIMCH1	2.39496	2.07053	0.324428
LIN9	2.01391	2.09943	0.0855224
LIPA	2.26577	2.34567	0.0799022
LIX1L	2.08493	2.21914	0.134207
LNP1	-2.20381	-2.21914	0.0153287
LPPR4	2.25012	2.31338	0.0632595
LRP11	2.12874	2.08493	0.043809
LRR1	3.31728	3.43426	0.116983
LRRFIP1	2.01391	2.11404	0.100125
LSM4	2.42839	2.18859	0.239802
LSMD1	2.20381	2.15846	0.0453537
LSS	2.34567	2.42839	0.0827198
LTA4H	2.90794	2.92817	0.0202263
LUC7L2	3.31728	3.38698	0.069703
LUC7L3	2.73208	2.69447	0.0376135
LUM	2.21914	2.32947	0.110328
LYRM2	2.67586	2.36199	0.31387
LYRM5	2.31338	2.60268	0.289307
MAFF	-2.26577	-2.21914	0.0466288
MAGED2	2.11404	2.17347	0.0594336
MALAT1	2.56685	2.65737	0.0905197
MAP3K13	2.2974	2.44528	0.147884
MAPK1IP1L	2.32947	2.08493	0.244536
MARVELD1	2.17347	2.14355	0.0299228
MASTL	2.20381	2.34567	0.14186
MBTPS2	2.12874	2.05623	0.0725128
MCFD2	2.01391	2.02792	0.0140078
MCTP1	2.09943	2.02792	0.0715145
MDK	2.08493	2.02792	0.0570125
MED27	2.14355	2.11404	0.0295108
MEG3	2.77022	2.23457	0.535645
MEPCE	2.26577	2.36199	0.0962177
METTL23	3.05252	3.11666	0.0641398
METTL5	2.15846	2.07053	0.0879267
METTL7A	2.01391	2.04202	0.0281131
MFSD1	2.25012	2.21914	0.030978
MGP	2.26577	2.51403	0.248259
MGST3	2.01391	2.05623	0.0423165
MIS18A	2.07053	2.17347	0.10294
MITD1	2.18859	2.15846	0.0301309
MKLN1	2.07053	2.12874	0.0582106
MKNK2	2.07053	2.14355	0.0730172
MKRN1	2.39496	3.13834	0.743379
MMAB	2.02792	2.08493	0.0570125
MMP2	2.09943	2.26577	0.166334
MND1	2.11404	2.04202	0.0720119
MOAP1	2.65737	2.88786	0.230487
MPDU1	2.14355	2.09943	0.0441135
MPV17	2.44528	2.56685	0.121571
MRPL10	2.11404	2.15846	0.0444204
MRPL34	2.53151	2.54912	0.0176081
MRPL43	2.21914	2.02792	0.19122
MRPL46	2.67586	2.26577	0.410087
MRPL49	2.46229	2.90794	0.445656
MRPL53	2.78949	2.25012	0.53937
MRPS16	2.54912	2.62079	0.0716655
MRPS18B	2.17347	2.15846	0.0150132
MRPS25	2.11404	2.08493	0.0291047
MRPS26	2.04202	2.02792	0.0141053
MRPS6	2.53151	2.28153	0.249986
MTA3	2.05623	2.21914	0.162911
MTCH1	2.49666	2.71321	0.216548
MTCH2	2.28153	2.08493	0.196596
MTFMT	2.09943	2.05623	0.0432058
MTX2	2.20381	2.26577	0.0619575
MUT	2.21914	2.18859	0.0305515
MZT2A	2.62079	2.63902	0.018229
NAMPT	2.31338	2.41162	0.0982392
NANS	2.01391	2.07053	0.0566187
NBR1	2.25012	2.28153	0.0314106
NCAPD3	2.05623	2.14355	0.0873194
NCAPH2	2.01391	2.08493	0.0710204
NCKIPSD	2.25012	2.31338	0.0632595
NCRNA00094	2.01391	2.09943	0.0855224
NCRNA00292	2.32947	2.42839	0.0989225
NDFIP1	2.69447	2.94854	0.254071
NDUFA1	2.39496	2.56685	0.171894
NDUFA11	2.82843	2.62079	0.20764
NDUFA13	2.75108	2.75108	0
NDUFA2	2.11404	2.18859	0.0745513
NDUFA3	2.82843	2.78949	0.0389398
NDUFA7	2.71321	2.78949	0.0762786
NDUFA8	2.25012	2.26577	0.0156508
NDUFAF3	2.36199	2.39496	0.0329721
NDUFB1	2.77022	2.39496	0.375262
NDUFB10	3.24901	3.24901	0
NDUFB11	2.80889	2.37841	0.430476
NDUFB2	3.41054	3.09513	0.31541
NDUFB8	2.71321	2.11404	0.599173
NDUFS2	2.26577	2.32947	0.0636995
NDUFS4	2.07053	2.09943	0.0289037
NDUFS7	2.42839	2.58471	0.156316
NDUFS8	2.37841	2.07053	0.307884
NDUFV1	2.23457	2.04202	0.19255
NEAT1	2.62079	2.78949	0.168701
NEDD8	2.02792	2.12874	0.100821
NEFL	2.23457	2.41162	0.177041
NEIL3	2.28153	2.42839	0.146862
NENF	2.01391	2.17347	0.159559
NFU1	2.42839	2.46229	0.033899
NIPSNAP1	2.34567	2.23457	0.111096
NIPSNAP3A	2.18859	2.32947	0.14088
NIT2	2.42839	2.44528	0.0168908
NME4	2.41162	2.31338	0.0982392
NPHP3	2.20381	2.28153	0.0777173
NPHP3-ACAD11	2.20381	2.28153	0.0777173
NPRL2	2.01391	2.01391	0
NPTX2	2.15846	2.20381	0.0453537
NQO1	2.36199	2.47942	0.11743
NQO2	2.18859	2.23457	0.0459868
NRM	2.08493	2.07053	0.0144017
NSD1	2.58471	2.80889	0.224184
NSF	2.39496	2.18859	0.20637
NSL1	2.11404	2.01391	0.100125
NT5DC1	2.14355	2.09943	0.0441135
NT5E	-2.15846	-2.02792	0.130538
NTPCR	2.46229	2.56685	0.104563
NUB1	2.08493	2.08493	0
NUBP1	2.04202	2.20381	0.161786
NUDT1	2.04202	2.09943	0.0574092
NUP85	2.8481	2.46229	0.385812
OAS3	2.20381	2.08493	0.118879
OAT	2.12874	2.46229	0.333548
OBSL1	2.05623	2.14355	0.0873194
OIP5	2.26577	2.15846	0.107311
ORMDL2	2.63902	2.28153	0.357488
OSBPL1A	2.12874	2.21914	0.0903985
OST4	3.05252	3.11666	0.0641398
OXA1L	2.15846	2.14355	0.0149095
PABPC1L	2.11404	2.15846	0.0444204
PAFAH1B3	2.25012	2.32947	0.0793503
PALB2	2.25012	2.32947	0.0793503
PALLD	2.04202	2.04202	0
PAPSS1	2.44528	2.41162	0.0336649
PAQR6	2.12874	2.05623	0.0725128
PCCB	2.23457	2.28153	0.0469533
PCK2	2.09943	2.12874	0.029307
PCMTD2	2.21914	2.36199	0.142846
PCOLCE	2.65737	2.62079	0.0365848
PCOLCE2	2.04202	2.14355	0.101523
PCTP	2.05623	2.08493	0.0287038
PCYOX1	2.05623	2.17347	0.117242
PCYT2	2.07053	2.14355	0.0730172
PDCD4	2.32947	2.39496	0.0654902
PDCD6IP	2.67586	2.69447	0.018612
PDCL	2.51403	2.36199	0.152041
PDHA1	2.39496	2.26577	0.12919
PDLIM4	2.01391	2.08493	0.0710204
PDZD11	2.39496	2.42839	0.0334323
PEAR1	2.04202	2.08493	0.0429072
PFN2	3.07375	2.04202	1.03173
PGAP1	2.07053	2.26577	0.195238
PGP	2.05623	2.14355	0.0873194
PHF17	2.25012	2.28153	0.0314106
PIGC	2.07053	2.09943	0.0289037
PIGG	2.04202	2.07053	0.0285056
PIGP	2.07053	2.37841	0.307884
PIGT	2.26577	2.21914	0.0466288
PIGU	2.31338	2.37841	0.0650378
PIGW	2.37841	2.37841	0
PIGY	2.15846	2.02792	0.130538
PKIA	2.34567	2.46229	0.116619
PLD3	2.21914	2.14355	0.0755919
PLEKHA2	2.36199	2.47942	0.11743
PLEKHM1	2.01391	2.39496	0.381046
PLS3	2.37841	2.02792	0.350495
PLXNB2	2.12874	2.21914	0.0903985
PLXND1	2.09943	2.17347	0.0740363
PNKD	2.09943	2.20381	0.104377
PNMAL1	2.09943	2.11404	0.0146027
PNN	2.17347	2.41162	0.238146
PNRC1	2.36199	2.32947	0.0325181
POLDIP3	2.21914	2.17347	0.0456692
POLE2	2.78949	2.88786	0.098371
POLR1D	2.36199	2.42839	0.0664044
POLR2L	2.80889	2.94854	0.139649
POLR3E	2.04202	2.09943	0.0574092
POLR3GL	2.42839	2.41162	0.0167741
POP5	2.26577	2.34567	0.0799022
PPAPDC1B	2.07053	2.05623	0.0143022
PPDPF	2.09943	2.18859	0.089154
PPIA	2.14355	2.23457	0.0910273
PPP1R7	2.44528	2.51403	0.0687463
PPP2R1A	2.37841	2.12874	0.249674
PPP3CB	2.28153	2.18859	0.0929401
PRAME	2.04202	2.09943	0.0574092
PRCD	2.86791	2.92817	0.0602608
PRDX2	2.88786	2.75108	0.136775
PRDX3	2.34567	2.23457	0.111096
PREB	2.21914	2.11404	0.105103
PREPL	2.26577	2.01391	0.251857
PRICKLE1	2.08493	2.18859	0.103656
PRIM1	2.53151	2.07053	0.460983
PRMT2	2.11404	2.15846	0.0444204
PRPSAP1	2.15846	2.21914	0.0606824
PRTFDC1	3.29436	3.13834	0.156028
PRUNE2	2.04202	2.31338	0.271352
PSAP	2.01391	2.07053	0.0566187
PSMB4	2.08493	2.21914	0.134207
PSME2	2.77022	2.78949	0.0192684
PSMG4	2.37841	2.47942	0.101001
PSPC1	-2.01391	-2.02792	0.0140078
PTOV1	2.12874	2.18859	0.059847
PTPMT1	2.04202	2.12874	0.0867162
PXMP2	2.12874	2.18859	0.059847
PYCR2	2.01391	2.01391	0
QPRT	3.24901	3.41054	0.16153
QSOX2	2.28153	2.51403	0.232499
RAB11A	2.60268	2.25012	0.352567
RABAC1	2.73208	2.80889	0.0768092
RABEPK	2.26577	2.18859	0.0771803
RAD51	2.28153	2.18859	0.0929401
RAD51AP1	2.47942	2.39496	0.0844579
RAGE	2.02792	2.08493	0.0570125
RBM17	2.04202	2.07053	0.0285056
RBM23	2.46229	2.63902	0.176727
RD3	2.15846	2.28153	0.123071
RDX	2.65737	2.8481	0.190729
REC8	2.23457	2.09943	0.135141
RFC3	2.11404	2.12874	0.0147043
RFC4	2.2974	2.26577	0.0316291
RGS2	2.25012	2.2974	0.0472799
RGS4	2.28153	2.20381	0.0777173
RHOU	2.02792	2.07053	0.0426108
RIMS2	2.25012	2.34567	0.095553
RLIM	-2.02792	-2.21914	0.19122
RNASEH2A	2.25012	2.32947	0.0793503
RNASEH2C	2.65737	3.43426	0.77689
RNF207	2.11404	2.20381	0.0897741
RNPC3	2.28153	2.18859	0.0929401
ROMO1	2.88786	3.50642	0.618564
RPA1	2.21914	2.05623	0.162911
RPA2	2.41162	2.53151	0.119898
RPAP1	2.07053	2.04202	0.0285056
RPL17	2.18859	2.25012	0.0615295
RPL17-C18ORF32	2.18859	2.25012	0.0615295
RPL39L	2.11404	2.20381	0.0897741
RPP25	2.07053	2.07053	0
RPS27L	2.46229	2.63902	0.176727
RWDD2B	2.09943	2.14355	0.0441135
RWDD3	2.09943	2.05623	0.0432058
S100A4	2.62079	2.71321	0.092422
S100A6	2.14355	2.20381	0.0602632
S100PBP	2.11404	2.04202	0.0720119
S1PR3	2.18859	2.32947	0.14088
SAC3D1	2.23457	2.21914	0.0154353
SAT1	2.54912	2.01391	0.53521
SCCPDH	2.31338	2.36199	0.0486089
SCG5	2.75108	2.78949	0.0384037
SCOC	2.60268	2.56685	0.0358319
SCPEP1	2.12874	2.01391	0.114829
SDCBP	2.34567	2.46229	0.116619
SEC14L1	2.18859	2.25012	0.0615295
SELENBP1	2.01391	2.02792	0.0140078
SEPW1	2.2974	2.28153	0.0158693
SERPINH1	2.14355	2.08493	0.0586155
SERTAD4	2.14355	2.15846	0.0149095
SF3B1	2.2974	2.15846	0.13894
SFRS18	2.41162	2.26577	0.145848
SGSM3	2.07053	2.15846	0.0879267
SHD	2.28153	2.49666	0.215134
SHMT2	2.2974	2.34567	0.0482731
SIGMAR1	2.04202	2.02792	0.0141053
SKA3	2.02792	2.11404	0.0861172
SLC16A9	2.15846	2.12874	0.0297161
SLC18A1	2.09943	2.21914	0.119705
SLC19A1	-2.54912	-2.09943	0.449688
SLC25A1	2.17347	2.26577	0.092298
SLC25A11	2.01391	2.01391	0
SLC25A39	2.25012	2.32947	0.0793503
SLC25A4	2.46229	2.47942	0.0171266
SLC30A1	2.02792	2.04202	0.0141053
SLC30A6	2.17347	2.25012	0.0766472
SLC35B2	2.12874	2.21914	0.0903985
SLC50A1	2.51403	2.65737	0.143345
SLC5A3	2.26577	2.65737	0.391604
SLC6A2	2.04202	2.15846	0.116432
SLC7A11	-2.12874	-2.04202	0.0867162
SLIT3	2.17347	2.32947	0.155997
SLK	2.47942	2.51403	0.0346115
SMUG1	2.01391	2.01391	0
SMYD2	2.44528	2.25012	0.195164
SMYD3	2.37841	2.46229	0.0838745
SNAP25	2.04202	2.04202	0
SNAP91	2.02792	2.08493	0.0570125
SNAPC3	2.25012	2.31338	0.0632595
SNHG12	-2.21914	-2.20381	0.0153287
SNORD50A	-2.75108	-2.90794	0.156861
SNORD81	-2.11404	-2.02792	0.0861172
SNRNP70	2.26577	2.32947	0.0636995
SNX6	3.22657	2.18859	1.03798
SOD1	3.27161	3.07375	0.197858
SOS1	2.12874	2.18859	0.059847
SPAG7	2.26577	2.31338	0.0476087
SPARC	2.41162	2.31338	0.0982392
SPATA20	2.01391	2.05623	0.0423165
SPATA24	2.04202	2.12874	0.0867162
SPEN	2.11404	2.12874	0.0147043
SRI	2.37841	2.09943	0.278981
ST13	2.37841	2.44528	0.0668663
STK11	2.11404	2.02792	0.0861172
STK25	2.28153	2.47942	0.197888
STMN2	3.03143	2.90794	0.123488
STRA6	-2.28153	-2.41162	0.130088
STXBP1	2.14355	2.01391	0.129636
SUB1	2.23457	2.14355	0.0910273
SUCLA2	2.78949	3.24901	0.459522
SUMO3	2.21914	2.26577	0.0466288
SYNCRIP	-2.77022	-2.65737	0.112847
SYNGR1	2.25012	2.23457	0.0155427
SYT4	2.31338	2.21914	0.0942375
TAX1BP1	2.32947	2.21914	0.110328
TCEAL3	2.20381	2.17347	0.0303405
TCEAL4	2.26577	2.31338	0.0476087
TCFL5	2.20381	2.23457	0.030764
TCTN1	2.07053	2.09943	0.0289037
TGFB1I1	2.17347	2.2974	0.123927
THTPA	2.12874	2.17347	0.0447293
THY1	2.17347	2.11404	0.0594336
TIMELESS	2.21914	2.73208	0.512942
TIMM8B	2.07053	2.51403	0.443497
TIMP2	2.14355	2.15846	0.0149095
TK1	2.01391	2.02792	0.0140078
TKT	2.78949	2.96905	0.17956
TM2D1	2.17347	2.23457	0.0611045
TM7SF3	2.56685	2.39496	0.171894
TMBIM6	2.17347	2.08493	0.0885383
TMED1	2.58471	2.63902	0.0543101
TMED8	2.20381	2.31338	0.109566
TMEM106C	2.60268	2.56685	0.0358319
TMEM107	2.39496	2.02792	0.367038
TMEM120A	2.25012	2.08493	0.165185
TMEM147	2.42839	2.47942	0.0510256
TMEM14A	2.42839	2.46229	0.033899
TMEM160	2.26577	2.36199	0.0962177
TMEM167A	3.03143	3.18215	0.150713
TMEM194A	2.15846	2.15846	0
TMEM223	2.18859	2.14355	0.0450404
TMEM55A	2.23457	2.2974	0.0628226
TMEM60	2.08493	2.12874	0.043809
TMEM87A	2.02792	2.20381	0.175891
TMEM88	2.01391	2.01391	0
TMEM8A	2.04202	2.18859	0.146563
TMEM9	2.41162	2.26577	0.145848
TMX4	2.14355	2.14355	0
TOMM34	2.42839	2.39496	0.0334323
TOR1AIP2	2.42839	2.14355	0.284843
TP53I3	3.63008	3.78423	0.154154
TP53INP2	2.04202	2.05623	0.0142034
TPST2	2.53151	2.67586	0.144342
TRAK2	2.2974	2.20381	0.0935866
TRAPPC5	2.63902	2.65737	0.0183558
TREX1	2.26577	2.31338	0.0476087
TRIM37	2.31338	2.37841	0.0650378
TRIOBP	2.09943	2.49666	0.397228
TRIP4	2.11404	2.09943	0.0146027
TRMT11	2.02792	2.11404	0.0861172
TRMT5	2.8481	3.05252	0.204418
TSC22D1	2.8481	2.71321	0.134892
TSEN15	2.07053	2.11404	0.0435064
TSEN34	2.46229	2.39496	0.0673314
TSG101	2.14355	2.37841	0.234867
TSPAN31	2.02792	2.04202	0.0141053
TSPAN7	2.01391	2.08493	0.0710204
TSPO	2.09943	2.05623	0.0432058
TSSC1	2.08493	2.2974	0.212465
TTC17	2.14355	2.20381	0.0602632
TTC3	2.08493	2.18859	0.103656
TUBG1	2.77022	2.77022	0
TXNDC16	2.39496	2.49666	0.101704
TYK2	2.05623	2.12874	0.0725128
UBE2A	2.11404	2.05623	0.0578085
UBR7	2.17347	2.05623	0.117242
UCP2	2.8481	2.78949	0.058613
UFC1	2.58471	2.67586	0.0911494
UGP2	2.26577	2.08493	0.180836
UIMC1	2.18859	2.26577	0.0771803
ULK3	2.63902	2.63902	0
UQCR10	2.31338	2.04202	0.271352
UQCRC1	2.47942	2.34567	0.133745
USP11	2.44528	2.44528	0
USP15	2.18859	2.25012	0.0615295
VDAC3	3.73213	2.54912	1.18301
VPS26B	2.17347	2.25012	0.0766472
WDR13	2.04202	2.11404	0.0720119
WDR5	2.02792	2.07053	0.0426108
WIPI2	2.77022	2.60268	0.167535
WRNIP1	2.01391	2.05623	0.0423165
XPNPEP1	2.08493	2.08493	0
XPR1	2.01391	2.09943	0.0855224
XRCC1	2.08493	2.12874	0.043809
YBEY	2.02792	2.05623	0.0283087
YIF1A	2.51403	2.44528	0.0687463
ZBTB38	2.23457	2.25012	0.0155427
ZCCHC24	2.05623	2.04202	0.0142034
ZFYVE16	2.46229	2.04202	0.420265
ZNF320	2.14355	2.36199	0.218438
ZNF330	2.17347	2.04202	0.131446
ZNF512	2.15846	2.05623	0.102229
ZNF605	2.09943	2.20381	0.104377
ZNF710	2.23457	2.17347	0.0611045
ZNF828	2.07053	2.17347	0.10294
ZNF850	2.18859	2.21914	0.0305515
ZSCAN18	2.07053	2.12874	0.0582106
ZSWIM7	2.15846	2.09943	0.0590231
ZYG11B	2.04202	2.09943	0.0574092
AVG	2.14794	2.1525	0.122807
SD	0.869886	0.877471	0.214238
F7E2e-only regulated genes			Antimycin A-only regulated genes
Gene Symbol	Fold-change		Gene Symbol	Fold-change
AARS	2.12874		ABAT	2.20381
AASDH	2.11404		ACADM	2.04202
ACOT9	2.02792		ACO1	2.07053
ACSL3	2.07053		ACO2	2.02792
ACTB	2.01391		ACVR1B	2.12874
ADCY6	2.05623		ALLC	2.02792
AHCY	2.58471		AP1B1	2.02792
AKT3	2.17347		APH1A	2.05623
ALDH7A1	2.09943		ARHGEF1	2.08493
AMOTL1	2.18859		ASPM	-2.02792
ANAPC11	2.18859		ATP5L	2.05623
ANAPC13	2.17347		ATP6V1C1	2.20381
ANKRD40	2.25012		BDH1	2.09943
ANLN	2.46229		BDH2	2.02792
ANXA6	2.04202		BMP2K	2.11404
APRT	2.14355		BRP44L	2.54912
ARF5	2.02792		CADM2	-2.11404
ARHGAP17	2.37841		CCNF	2.05623
ARMC1	2.44528		CD58	2.04202
ARMC9	2.01391		CDK5RAP1	2.09943
ARPC1B	2.01391		CEP68	2.09943
ARPC5	2.34567		CGREF1	2.11404
ATF7IP	2.37841		COL9A3	2.04202
ATG2B	2.04202		COMMD6	2.65737
ATP5C1	2.58471		COPS7B	2.08493
ATP5H	3.24901		CRIP1	2.08493
ATP5I	2.11404		CRTC3	2.02792
ATP6V1A	2.02792		CSRNP2	2.09943
BAG5	2.05623		CYBA	2.11404
BANF1	2.08493		DDX41	2.04202
BAZ2A	2.36199		DDX5	2.12874
BBIP1	2.02792		DIXDC1	2.23457
BCAS2	2.18859		DNAL4	2.07053
BEX1	2.88786		ECI2	2.04202
BEX2	2.90794		EEF1E1	2.07053
BGLAP	2.01391		EEF1E1-MUTED	2.07053
BID	2.18859		EIF1	-2.07053
BSCL2	2.32947		ELK4	2.08493
CA5B	2.26577		EMILIN1	2.09943
CACYBP	3.09513		ERLIN1	2.14355
CAPNS1	2.02792		EXTL2	2.12874
CAT	2.04202		FAM178A	2.09943
CBR4	2.08493		FAM57B	2.25012
CD46	2.01391		FGFR1OP	2.14355
CD47	2.05623		FKBP10	2.05623
CDC7	2.12874		FRY	2.08493
CDKAL1	2.36199		GBGT1	2.05623
CDKN2A	2.23457		GCN1L1	2.07053
CENPN	2.18859		GGNBP2	2.14355
CENPV	2.04202		GJC1	2.05623
CKLF	2.31338		GNPTG	2.05623
CKLF-CMTM1	2.32947		GOT1	2.02792
CLDND1	2.02792		GSTA4	2.26577
CLNS1A	3.36359		HAUS1	2.14355
CLTA	2.77022		HEATR5A	2.01391
CLTB	2.04202		HGF	-2.02792
COG2	2.11404		HHAT	2.02792
COIL	2.44528		HIBCH	2.17347
COX16	2.18859		HMG20A	2.09943
COX4I1	2.01391		HMG20B	2.07053
COX5A	2.78949		HNRNPD	2.05623
COX6B1	2.09943		HSP90AB1	-2.09943
COX6C	3.43426		HYLS1	2.07053
COX7A2	2.44528		IGK@	-2.04202
COX7C	2.25012		ILF3	-2.04202
CRMP1	2.02792		ITGB3BP	2.01391
CRNDE	2.15846		KAT2A	2.23457
CSE1L	2.14355		KHSRP	2.32947
CSNK1G2	2.26577		LCOR	2.07053
CSNK2B	2.20381		LIN7B	2.04202
CTCF	2.20381		LMO2	-2.02792
CTSA	2.39496		LPHN1	2.07053
CTTN	2.15846		LSM10	2.02792
CXorf26	2.01391		LYRM7	2.08493
DDR2	2.26577		MAEA	2.02792
DDX24	2.21914		MAN2B1	2.04202
DLST	2.07053		MFAP4	2.09943
DOK4	2.28153		MFI2	2.01391
DSTN	2.58471		MGC16703	2.04202
ECHS1	2.04202		MTHFD2L	-2.02792
EEF2	2.62079		MTMR3	2.01391
EID2B	2.07053		MUS81	2.09943
EIF5B	2.25012		MUTED	2.07053
ENAH	-2.11404		MXD3	2.18859
ENY2	-2.05623		N4BP1	2.04202
EPM2AIP1	2.25012		NAV1	2.01391
ERGIC2	2.01391		NCALD	2.08493
ERP29	2.21914		NETO2	2.02792
FADS2	2.02792		NOSIP	2.15846
FAM193B	2.08493		NR2F6	2.02792
FAM195B	2.12874		NSUN5P2	2.08493
FAM50A	2.18859		NTHL1	2.15846
FARSA	2.21914		OBFC2B	2.11404
FBXL12	2.01391		OGDH	2.12874
FBXO18	2.11404		OGDHL	2.01391
FBXO7	2.62079		ORAI1	2.01391
FBXO9	2.11404		ORC2	2.04202
FEM1B	2.11404		OSBPL3	2.04202
FES	2.08493		OTUD4	-2.11404
FGFR1	2.37841		PCMTD1	-2.12874
FIGF	2.15846		PCYOX1L	2.02792
FLJ10038	2.02792		PDDC1	2.23457
FXYD2	2.23457		PDXP	2.04202
GADD45GIP1	2.02792		PEF1	2.01391
GAL	2.39496		PELI1	2.02792
GCH1	2.92817		PET112L	2.08493
GCOM1	2.21914		PFKM	2.23457
GHITM	2.34567		PHF19	2.12874
GINS2	2.23457		PHKB	2.04202
GNAS	2.78949		PHYH	2.05623
GOLGA5	2.36199		POLD3	2.04202
GOLGA8B	2.02792		POLR2A	2.51403
GPC6	-2.09943		PPP1R3E	2.05623
GPS1	2.02792		PRKCA	-2.01391
GRINL1A	2.21914		PSENEN	2.02792
GRLF1	2.04202		PTGR2	2.04202
GRSF1	2.47942		RAB24	2.02792
GUK1	2.41162		RABIF	2.11404
GUSB	2.47942		RCBTB2	2.07053
HBS1L	2.36199		RTP1	-2.09943
HBXIP	2.2974		RTTN	2.08493
HDAC1	2.15846		RUFY3	2.07053
HEY1	2.62079		RUNDC1	2.15846
HK1	2.36199		SH3RF1	2.07053
HP1BP3	2.2974		SLC10A3	2.18859
HSP90AA1	2.2974		SLC39A13	2.09943
HSPE1	2.04202		SORBS2	2.05623
HSPE1-MOBKL3	2.04202		SPG7	2.01391
ICAM2	2.01391		SPHAR	2.02792
IFT57	2.04202		SSR1	-2.02792
IL17C	2.07053		STXBP3	2.01391
JAKMIP2	2.02792		SUGP2	2.01391
KATNAL1	2.17347		SYNPO	2.08493
KDELR2	2.05623		TAP2	2.12874
KEAP1	2.15846		TAPT1	2.07053
KIAA0930	2.04202		TARDBP	2.04202
KIAA1737	2.11404		TBCA	2.05623
KLHL10	2.36199		TDRKH	2.05623
KLHL11	2.04202		TMEM106B	2.02792
LAPTM4A	2.65737		TMEM41B	2.05623
LCMT1	2.18859		TOR1AIP1	2.08493
LMO4	2.04202		TRIM24	2.28153
LONP1	2.86791		TRO	2.04202
LPIN1	2.62079		TSC22D3	2.08493
LSM5	2.04202		TSC22D4	2.12874
LSR	2.04202		TSEN54	2.25012
MAP1LC3B	2.02792		TSPYL2	2.31338
MAPK12	2.12874		TST	2.07053
MAPRE1	2.49666		TTC28-AS1	2.04202
MARCH6	2.01391		TTC8	2.05623
MARCKSL1	2.23457		TTI1	2.01391
MATR3	2.21914		TUB	2.25012
MCCC2	2.09943		TUBE1	2.12874
MCM3	2.25012		TUFT1	2.02792
MDH1	2.21914		UBE2V2	2.05623
MED1	2.05623		UNC13B	2.05623
METTL8	2.23457		VPS28	2.09943
MFN2	2.05623		VPS29	2.12874
MIF	2.46229		VSTM2A	2.09943
MMD	2.17347		WDR26	2.05623
MOBKL3	2.04202		WDR34	2.02792
MOGAT1	2.14355		WDR54	2.08493
MRPL4	2.21914		WDR62	2.04202
MRPL41	2.12874		YIPF5	2.26577
MRPL48	2.53151		ZC3H14	2.02792
MRPL52	2.39496		ZNF271	2.02792
MRPS15	2.05623		ZNF32	2.11404
MRPS27	2.18859		ZNF503	2.14355
MRPS33	2.04202		ZNF579	2.01391
MTERFD1	2.12874		ZSWIM1	2.09943
MTHFS	2.15846
MUM1	-2.25012		Count	170
MYD88	2.28153		Avg fold-change	2.096
MZT2B	2.04202
NAE1	2.2974
NAPEPLD	2.02792
NASP	2.04202
NDUFA12	2.47942
NDUFA4	2.18859
NDUFB7	2.47942
NEK7	2.04202
NFE2L1	2.21914
NOL9	2.37841
NPC2	2.02792
NRP1	2.12874
NSMAF	2.11404
NUP188	2.15846
NUSAP1	3.09513
OCIAD2	2.01391
P4HA2	2.02792
PAICS	2.31338
PAM	2.37841
PBK	2.04202
PDXDC1	2.01391
PEBP1	2.36199
PGD	2.65737
PGRMC1	2.05623
PIR	2.15846
PLEKHJ1	2.04202
PLK4	2.02792
PM20D2	2.05623
PNMA2	2.17347
POGZ	2.04202
POLR1E	-2.07053
POPDC3	2.01391
PPHLN1	2.69447
PPIP5K2	2.07053
PRDX1	3.50642
PRDX5	2.14355
PRDX6	2.58471
PRRC2B	2.07053
PSIP1	2.12874
PSMD12	2.04202
PSMD9	2.31338
PSMG3	3.11666
PTMS	2.15846
PTS	2.69447
RBBP8	2.04202
RBM5	2.14355
RGS16	-2.04202
RHOB	2.12874
RNF20	2.05623
RPAP3	2.11404
RPL23AP32	2.04202
RPN2	2.20381
RPS6KA2	2.01391
RRAGA	2.41162
RYBP	2.78949
SCAF8	2.02792
SCAMP5	2.14355
SCRN2	2.09943
SEC24C	2.54912
SENP2	2.34567
SETD3	2.20381
SHOX2	2.15846
SHROOM3	2.01391
SLTM	2.54912
SMARCB1	2.01391
SMG7	2.04202
SNRNP35	2.17347
SOCS4	3.41054
SRP72	2.08493
SRRM2	2.11404
SSR4	2.04202
ST20-MTHFS	2.15846
STX6	2.11404
SYNJ2BP	2.15846
SYNJ2BP-COX16	2.18859
TAF11	2.56685
TAF7	2.39496
TAF8	2.44528
TAF9	2.01391
TAF9B	2.17347
TALDO1	2.62079
TBC1D23	2.01391
TCEB2	2.51403
TGM6	2.42839
THAP4	2.18859
TIMM17B	2.36199
TIPRL	2.17347
TMEM100	2.14355
TMEM14C	3.27161
TMEM189-UBE2V1	2.39496
TMEM43	2.02792
TMOD2	2.20381
TMSB10	2.21914
TNS4	2.11404
TOMM7	2.32947
TRAPPC6A	2.08493
TRIP13	2.02792
TRMT61B	2.01391
TSPAN3	2.08493
TSTA3	2.39496
TTC3P1	2.39496
TUBA1C	2.56685
TULP3	2.11404
TWIST1	2.56685
TWSG1	2.01391
TXN	2.08493
TYMS	2.31338
UBA1	2.15846
UBA52	2.51403
UBAC2	2.15846
UBAP2	2.23457
UBE2V1	2.39496
UBFD1	2.11404
UBTD2	2.05623
UCHL1	2.46229
UHRF2	2.04202
UNG	2.18859
UQCR11	3.22657
UQCRB	2.25012
UQCRC2	2.18859
UQCRQ	2.62079
UROD	2.08493
UXS1	2.17347
VASH2	2.21914
VAT1	2.02792
VPS11	2.07053
VPS26A	2.88786
WARS	2.02792
WASF1	2.34567
WDR61	2.56685
WDR70	2.01391
XRCC6BP1	2.04202
XRN1	2.04202
ZBTB5	2.05623
ZFP106	2.12874
ZNF398	2.02792
Count	309
Avg fold-change	2.25179
