# Supplementary material for: Discovery of Potent Broad Spectrum Antivirals Derived from Marine Actinobacteria
Source: PLoS One. 2013 Dec 5;8(12):e82318. doi: 10.1371/journal.pone.0082318 (PMC3857800; doi:10.1371/journal.pone.0082318)
Supplement: Table S5 — Ingenuity Pathway Analysis (IPA) of BE(2)-C transcriptional responses to S. kaviengensis-derived compound F7E2e or commercial antimycin A. (XLSX) [file pone.0082318.s009.xlsx]

## Sheet: Sheet1
Supplemental Table S5. Ingenuity Pathway Analysis (IPA) of transcriptional responses of
BE(2)-C cells to S. kaviengenesis F7E2e or commercial antimycin A stimulation
Common pathways	S. kaviengensis	Commercial
	F7E2e	antimycin A
Ingenuity Canonical Pathways	p-value	p-value
Mitochondrial Dysfunction	1.99526e-20	1.25893e-13
Ethanol Degradation IV	0.000239883	0.0489779
Colanic Acid Building Blocks Biosynthesis	0.000562341	0.00331131
2-ketoglutarate Dehydrogenase Complex	0.00057544	0.000398107
TCA Cycle II (Eukaryotic)	0.00102329	5.88844e-06
Oxidative Ethanol Degradation III	0.00112202	0.0363078
2-oxobutanoate Degradation I	0.00138038	0.000954993
Acetate Conversion to Acetyl-CoA	0.00138038	0.0199526
Arginine Biosynthesis IV	0.00263027	0.0018197
Superoxide Radicals Degradation	0.00263027	0.0288403
Superpathway of Cholesterol Biosynthesis	0.00371535	0.00194984
Role of BRCA1 in DNA Damage Response	0.00416869	0.00660693
Isoleucine Degradation I	0.00676083	0.0301995
Aryl Hydrocarbon Receptor Signaling	0.00707946	0.0301995
Tumoricidal Function of Hepatic Natural Killer Cells	0.00776247	0.0239883
Ascorbate Recycling (Cytosolic)	0.00812831	0.00630957
Mismatch Repair in Eukaryotes	0.00870964	0.00549541
Glutathione-mediated Detoxification	0.0147911	0.00891251
Arsenate Detoxification I (Glutaredoxin)	0.0158489	0.0123027
Methylmalonyl Pathway	0.0158489	0.0123027
Glutaryl-CoA Degradation	0.0177828	0.0125893
Superpathway of Methionine Degradation	0.0199526	0.0120226
Hereditary Breast Cancer Signaling	0.0204174	0.0199526
Proline Biosynthesis II (from Arginine)	0.0251189	0.0199526
Cholesterol Biosynthesis I	0.0288403	0.0204174
Cholesterol Biosynthesis II (via 24,25-dihydrolanosterol)	0.0288403	0.0204174
Cholesterol Biosynthesis III (via Desmosterol)	0.0288403	0.0204174
DNA Double-Strand Break Repair by Homologous Recombination	0.0354813	0.0251189
Acetyl-CoA Biosynthesis I (Pyruvate Dehydrogenase Complex)	0.0371535	0.0288403
Arginine Degradation VI (Arginase 2 Pathway)	0.0371535	0.0288403
GDP-mannose Biosynthesis	0.0371535	0.0288403
Glycogen Biosynthesis II (from UDP-D-Glucose)	0.0371535	0.0288403
F7E2e only pathways
Ingenuity Canonical Pathways	p-value
NRF2-mediated Oxidative Stress Response	0.00338844
Glutathione Redox Reactions I	0.00870964
γ-linolenate Biosynthesis II (Animals)	0.0109648
Pentose Phosphate Pathway	0.0134896
Clathrin-mediated Endocytosis Signaling	0.0199526
dTMP De Novo Biosynthesis	0.0251189
Lysine Degradation II	0.0251189
Lysine Degradation V	0.0251189
Ethanol Degradation II	0.0288403
Pentose Phosphate Pathway (Non-oxidative Branch)	0.0371535
Superpathway of Serine and Glycine Biosynthesis I	0.0371535
Amyotrophic Lateral Sclerosis Signaling	0.0380189
Virus Entry via Endocytic Pathways	0.0467735
Assembly of RNA Polymerase II Complex	0.047863
Antimycin A only pathways
Ingenuity Canonical Pathways	p-value
Ketolysis	0.000501187
Ketogenesis	0.00120226
Nucleotide Excision Repair Pathway	0.00524807
Fatty Acid β-oxidation I	0.0120226
Glycolysis I	0.0316228
Cell Cycle Control of Chromosomal Replication	0.0354813
Mechanisms of Viral Exit from Host Cells	0.0380189
Role of CHK Proteins in Cell Cycle Checkpoint Control	0.042658
Acetyl-CoA Biosynthesis III (from Citrate)	0.0467735
Lanosterol Biosynthesis	0.0467735
Methylthiopropionate Biosynthesis	0.0467735
Superpathway of Geranylgeranyldiphosphate Biosynthesis I (via Mevalonate)	0.0489779
Valine Degradation I	0.0489779
