# Supplementary material for: Discovery of Potent Broad Spectrum Antivirals Derived from Marine Actinobacteria
Source: PLoS One. 2013 Dec 5;8(12):e82318. doi: 10.1371/journal.pone.0082318 (PMC3857800; doi:10.1371/journal.pone.0082318)
Supplement: Table S6 — Ingenuity Pathway Analysis (IPA) mitochondrial dysfunction pathway genes upregulated in BE(2)-C cells stimulated with S. kaviengensis-derived compound F7E2e or commercial antimycin A. (XLSX) [file pone.0082318.s010.xlsx]

## Sheet: Sheet0
Supplemental Table S6. IPA mitochondrial dysfunction pathway genes upregulated in BE(2)-C cells
stimulated with S. kaviengensis F7E2e or commercial antimycin A
		Fold-change
Symbol	Gene Name	F7E2e	Antimycin A
AIFM1	apoptosis-inducing factor, mitochondrion-associated, 1	2.189	2.204
APH1A	anterior pharynx defective 1 homolog A (C. elegans)	NS	2.056
ATP5C1	ATP synthase, H+ transporting, mitochondrial F1 complex, gamma polypeptide 1	2.585	NS
CASP8	caspase 8, apoptosis-related cysteine peptidase	2.235	2.378
CAT	catalase	2.042	NS
COX4I1	cytochrome c oxidase subunit IV isoform 1	2.014	NS
COX5A	cytochrome c oxidase subunit Va	2.789	NS
COX5B	cytochrome c oxidase subunit Vb	2.099	2.189
COX6B1	cytochrome c oxidase subunit VIb polypeptide 1 (ubiquitous)	2.099	NS
COX6C	cytochrome c oxidase subunit VIc	3.434	NS
COX7A2	cytochrome c oxidase subunit VIIa polypeptide 2 (liver)	2.445	NS
COX7B	cytochrome c oxidase subunit VIIb	2.77	2.395
COX7C	cytochrome c oxidase subunit VIIc	2.25	NS
COX8A	cytochrome c oxidase subunit VIIIA (ubiquitous)	2.585	2.603
CPT1C	carnitine palmitoyltransferase 1C	2.071	2.129
CYC1	cytochrome c-1	2.129	2.042
FIS1	fission 1 (mitochondrial outer membrane) homolog (S. cerevisiae)	2.713	2.908
GPX4	glutathione peroxidase 4	2.014	2.056
MAPK12	mitogen-activated protein kinase 12	2.129	NS
NDUFA2	NADH dehydrogenase (ubiquinone) 1 alpha subcomplex, 2, 8kDa	2.114	2.189
NDUFA3	NADH dehydrogenase (ubiquinone) 1 alpha subcomplex, 3, 9kDa	NS	2.789
NDUFA4	NADH dehydrogenase (ubiquinone) 1 alpha subcomplex, 4, 9kDa	2.189	NS
NDUFA7	NADH dehydrogenase (ubiquinone) 1 alpha subcomplex, 7, 14.5kDa	NS	2.789
NDUFA8	NADH dehydrogenase (ubiquinone) 1 alpha subcomplex, 8, 19kDa	2.25	2.266
NDUFA11	NADH dehydrogenase (ubiquinone) 1 alpha subcomplex, 11, 14.7kDa	NS	2.621
NDUFA12	NADH dehydrogenase (ubiquinone) 1 alpha subcomplex, 12	2.479	NS
NDUFA13	NADH dehydrogenase (ubiquinone) 1 alpha subcomplex, 13	2.751	NS
NDUFB1	NADH dehydrogenase (ubiquinone) 1 beta subcomplex, 1, 7kDa	2.77	2.395
NDUFB2	NADH dehydrogenase (ubiquinone) 1 beta subcomplex, 2, 8kDa	3.411	3.095
NDUFB7	NADH dehydrogenase (ubiquinone) 1 beta subcomplex, 7, 18kDa	2.479	NS
NDUFB8	NADH dehydrogenase (ubiquinone) 1 beta subcomplex, 8, 19kDa	2.713	2.114
NDUFB10	NADH dehydrogenase (ubiquinone) 1 beta subcomplex, 10, 22kDa	3.249	3.249
NDUFB11	NADH dehydrogenase (ubiquinone) 1 beta subcomplex, 11, 17.3kDa	2.809	2.378
NDUFS2	NADH dehydrogenase (ubiquinone) Fe-S protein 2, 49kDa (NADH-coenzyme Q reductase)	2.266	2.329
NDUFS4	NADH dehydrogenase (ubiquinone) Fe-S protein 4, 18kDa (NADH-coenzyme Q reductase)	2.071	2.099
NDUFS7	NADH dehydrogenase (ubiquinone) Fe-S protein 7, 20kDa (NADH-coenzyme Q reductase)	2.428	2.585
NDUFS8	NADH dehydrogenase (ubiquinone) Fe-S protein 8, 23kDa (NADH-coenzyme Q reductase)	2.378	2.071
NDUFV1	NADH dehydrogenase (ubiquinone) flavoprotein 1, 51kDa	2.235	2.042
OGDH	oxoglutarate (alpha-ketoglutarate) dehydrogenase (lipoamide)	NS	2.129
PDHA1	pyruvate dehydrogenase (lipoamide) alpha 1	2.395	2.266
PRDX3	peroxiredoxin 3	2.346	NS
PRDX5	peroxiredoxin 5	2.144	2.235
PSENEN	presenilin enhancer 2 homolog (C. elegans)	NS	2.028
UCP2	uncoupling protein 2 (mitochondrial, proton carrier)	2.848	2.789
UQCR11	ubiquinol-cytochrome c reductase, complex III subunit XI	3.227	NS
UQCRC1	ubiquinol-cytochrome c reductase core protein I	2.479	2.346
UQCRC2	ubiquinol-cytochrome c reductase core protein II	2.189	NS
NS - no signficant (<2-fold) change
Genes significantly upregulated with both F7E2e and antimycin A treatment are highlighted in yellow
